# Supplementary material for: An integrated metabolome and transcriptome analysis of the Hibiscus syriacus L. petals reveal the molecular mechanisms of anthocyanin accumulation
Source: Front Genet. 2022 Sep 5;13:995748. doi: 10.3389/fgene.2022.995748 (PMC9483124; doi:10.3389/fgene.2022.995748)
Supplement: Supplementary file 7 [file DataSheet1.xlsx]

## Sheet: Supplementary Table 1
Supplementary Table 1. List of the differentially accumulated metabolites in H. syriacus petals on three stages.
D1 vs D2
Index	Formula	Compounds	Class I	Class II	CAS	Level	D1	D2	VIP	p_value	FDR	Fold_Change	Log2FC	Type
mws0024	C7H6O5	Gallic acid	Tannins	Tannin	149-91-7	3	162413	2299400	1.06168	0.00226142	0.00450082	14.1577	3.82352	up
pme0309	C8H8O5	3-O-Methylgallic Acid	Tannins	Tannin	3934-84-7	3	35774.3	741387	1.05676	0.00351621	0.00602779	20.724	4.37323	up
MWS20151	C15H10O5	Apigenin	Flavonoids	Flavones	520-36-5	2	18255.3	46031	1.05015	0.00254479	0.00483188	2.52151	1.33429	up
Lmyn006227	C15H10O5	Galangin (3,5,7-Trihydroxyflavone)	Flavonoids	Flavones	548-83-4	1	48458.7	129797	1.06113	0.000162085	0.00105929	2.6785	1.42143	up
pme2960	C15H12O5	Naringenin chalcone	Flavonoids	Chalcones	73692-50-9	1	86423.7	1.02427e+06	1.06185	1.21912e-06	7.31473e-05	11.8517	3.56702	up
MWSHY0017	C15H12O5	Naringenin (5,7,4'-Trihydroxyflavanone)	Flavonoids	Flavanones	480-41-1	1	135320	834653	1.06178	2.5932e-08	7.7796e-06	6.168	2.6248	up
mws0914	C15H12O5	Pinobanksin	Flavonoids	Flavanonols	548-82-3	1	50399	780000	1.06205	6.4232e-05	0.0006216	15.4765	3.95201	up
pme3475	C15H12O5	Butin	Flavonoids	Flavanones	492-14-8	1	145667	790020	1.06064	0.00198288	0.00420463	5.42348	2.43922	up
mws0918	C16H12O5	Prunetin (5,4'-Dihydroxy-7-methoxyisoflavone)	Flavonoids	Isoflavones	552-59-0	3	2917.9	9034	1.05439	0.00246928	0.00474861	3.09606	1.63043	up
pme0088	C15H10O6	Luteolin (5,7,3',4'-Tetrahydroxyflavone)	Flavonoids	Flavones	491-70-3	3	7530.83	19582.3	1.0508	0.00122056	0.00310311	2.60029	1.37867	up
mws1068	C15H10O6	Kaempferol (3,5,7,4'-Tetrahydroxyflavone)	Flavonoids	Flavonols	520-18-3	1	35117.3	88918	1.06096	0.000413821	0.00171122	2.53203	1.34029	up
mws1094	C15H12O6	Aromadendrin (Dihydrokaempferol)	Flavonoids	Flavanonols	480-20-6	1	137730	1.55737e+06	1.0622	0.000348653	0.00156113	11.3074	3.49919	up
Lmdp003110	C15H12O6	2,6,7,4'-Tetrahydroxyisoflavanone	Flavonoids	Dihydroisoflavones	-	1	152203	806990	1.05629	0.0047062	0.0075099	5.30205	2.40655	up
mws0064	C15H12O6	Eriodictyol (5,7,3',4'-Tetrahydroxyflavanone)	Flavonoids	Flavanones	552-58-9	3	34179.7	106485	1.05854	0.00140654	0.00344163	3.11545	1.63944	up
mws0054	C15H14O6	Catechin	Flavonoids	Flavanols	154-23-4	1	2.48503e+06	68568.7	1.06178	0.000414213	0.00171122	0.0275927	-5.17957	down
Lmhn004030	C15H14O6	5,7,3',4',5'-Pentahydroxyflavan (Tricetiflavan)	Flavonoids	Flavanols	-	3	1124400	17608	1.05875	0.000382663	0.00163998	0.0156599	-5.99678	down
pme3514	C15H10O7	Quercetin	Flavonoids	Flavonols	117-39-5	2	70813.7	524353	1.0608	0.00147533	0.0035408	7.40469	2.88844	up
mws0920	C15H10O7	Tricetin (5,7,3',4',5'-Pentahydroxyflavone)	Flavonoids	Flavones	520-31-0	1	243647	72736.7	1.0597	0.000617068	0.00215256	0.298533	-1.74404	down
mws1033	C16H14O6	Homoeriodictyol	Flavonoids	Flavanones	446-71-9	3	4241.97	17643.3	1.04148	0.000809737	0.00247879	4.15923	2.05632	up
mws0044	C15H12O7	Dihydroquercetin(Taxifolin)	Flavonoids	Flavanonols	480-18-2	1	141127	644893	1.06116	0.000853468	0.00256041	4.56961	2.19207	up
Hmqn003268	C15H12O7	5,7,3',4',5'-Pentahydroxydihydroflavone	Flavonoids	Flavanones	-	3	81701	192467	1.05818	7.84871e-05	0.000705999	2.35574	1.23618	up
mws0049	C15H14O7	Gallocatechin	Flavonoids	Flavanols	970-73-0	1	2.35737e+07	1.52907e+06	1.06176	0.00108886	0.00292763	0.0648633	-3.94645	down
Lmqn004838	C15H8O8	3-O-Methylellagic acid	Tannins	Tannin	-	3	16180.7	83523.3	1.03845	0.00499918	0.00785212	5.16192	2.36791	up
Lmdp003808	C16H12O7	Azaleatin (5-O-Methylquercetin)	Flavonoids	Flavonols	529-51-1	1	8891.87	59016	1.00318	0.0172858	0.0216977	6.63708	2.73055	up
Lmfp001509	C13H16O9	1-O-Galloyl-rhamnose	Tannins	Tannin	-	3	386763	9	1.06233	0.000678361	0.00230632	2.327e-05	-15.3912	down
mws0032	C15H10O8	Myricetin	Flavonoids	Flavonols	529-44-2	3	9	63492	1.0623	0.00124597	0.00311492	7054.67	12.7844	up
mws1003	C16H12O8	Laricitrin	Flavonoids	Flavonols	53472-37-0	2	2733.8	539580	1.0604	0.00429615	0.00704286	197.374	7.62479	up
Lmpn007255	C16H12O8	Patuletin (Quercetagetin-6-methyl ether)	Flavonoids	Flavonols	519-96-0	1	5182.4	1.21437e+06	1.06127	0.00142254	0.00344163	234.325	7.87237	up
Lmfn000604	C13H16O10	6-O-Galloyl-glucose*	Tannins	Tannin	13186-19-1	3	50342.3	538943	1.0616	0.00202951	0.00422072	10.7056	3.42029	up
HmLn000659	C13H16O10	3-O-Galloyl-glucose*	Tannins	Tannin	-	3	49741.3	586667	1.06203	0.000726198	0.00235284	11.7943	3.56002	up
Lmsp008443	C17H16O7	3,3',5-Trihydroxy-4',7-dimethoxyflavanone	Flavonoids	Flavanones	-	3	7951.7	24740.7	1.04792	0.0117778	0.0154295	3.11137	1.63755	up
Zmhp002734	C17H14O8	5,7,2',5'-Tetrahydroxy-8,6'-dimethoxyflavone	Flavonoids	Flavones	-	3	9	11164	1.06214	0.00603002	0.00895547	1240.45	10.2766	up
mws1002	C17H14O8	Syringetin	Flavonoids	Flavonols	4423-37-4	1	11353.7	4.04517e+06	1.06181	0.00290574	0.00525134	356.287	8.4769	up
Hmgp003163	C17H14O8	3,3',5,7-Tetrahydroxy-4',6-Dimethoxyflavone; (Laciniatin)	Flavonoids	Flavonols	74161-28-7	3	9	229150	1.06227	0.00313777	0.00557752	25461.1	14.636	up
Lmgn002933	C18H18O7	5,7-Dihydroxy-2',3',4'-trimethoxydihydroisoflavone	Flavonoids	Dihydroisoflavones	-	3	15754	2.99427e+06	1.06208	0.00187328	0.00404304	190.064	7.57034	up
Lmyp005841	C21H20O9	Chrysin-7-O-glucoside	Flavonoids	Flavones	31025-53-3	1	108773	940840	1.06204	0.000646168	0.00222816	8.64955	3.11262	up
Lmbp003668	C20H18O10	Kaempferol-3-O-arabinoside	Flavonoids	Flavonols	-	1	761590	1.02445e+07	1.06206	0.000287125	0.00142169	13.4515	3.7497	up
Smlp002532	C20H19O10+	Cyanidin-3-O-arabinoside	Flavonoids	Anthocyanidins	27214-72-8	3	9	491563	1.06234	0.00103015	0.00286323	54618.1	15.7371	up
MWSHY0063	C21H20O10	Sophoricoside	Flavonoids	Isoflavones	152-95-4	1	322950	1333400	1.05903	6.20029e-05	0.0006216	4.12881	2.04573	up
MWSHY0189	C21H20O10	Apigenin-7-O-glucoside(Cosmosiin)	Flavonoids	Flavones	578-74-5	1	312430	1.39587e+06	1.06158	0.0011125	0.00292763	4.46777	2.15956	up
pme0321	C21H20O10	Kaempferol-7-O-rhamnoside	Flavonoids	Flavonols	20196-89-8	3	10109.2	2.27597e+06	1.05819	0.00330095	0.0057242	225.137	7.81466	up
Lmlp005572	C21H20O10	Galangin-7-O-glucoside	Flavonoids	Flavones	-	1	311520	1303400	1.06012	0.00142156	0.00344163	4.184	2.06488	up
mws0895	C21H20O10	Genistein-7-O-Glucoside (Genistin)	Flavonoids	Isoflavones	529-59-9	1	1.02049e+06	3.22537e+06	1.05991	6.01552e-05	0.0006216	3.16062	1.66021	up
Lmgp004731	C21H20O10	Genistein-7-O-galactoside	Flavonoids	Isoflavones	-	1	317820	1340500	1.0607	1.62161e-05	0.000304052	4.2178	2.07649	up
Lmgp003335	C21H20O10	4',5-Dihydroxyisoflavone-7-O-galactoside	Flavonoids	Isoflavones	-	1	298627	1252200	1.06164	0.0010654	0.00292763	4.1932	2.06805	up
pme3392	C21H21O10+	Pelargonidin-3-O-glucoside	Flavonoids	Anthocyanidins	47684-27-5	1	9	42433000	1.06235	0.000204586	0.0011803	4.71478e+06	22.1688	up
mws2186	C20H18O11	Avicularin	Flavonoids	Flavonols	572-30-5	3	140880	401683	1.05958	0.000289121	0.00142169	2.85124	1.51159	up
HJN090	C21H22O10	Butin-7-O-glucoside	Flavonoids	Flavanones	-	1	27953.3	148007	1.06104	0.00043888	0.00175552	5.29478	2.40457	up
Lmlp006175	C21H22O10	Isosalipurposide (Phlorizin Chalcone)	Flavonoids	Chalcones	4547-85-7	3	138003	543320	1.0522	2.52209e-05	0.000378313	3.93701	1.9771	up
mws1179	C21H22O10	Naringenin-7-O-glucoside (Prunin)	Flavonoids	Flavanones	529-55-5	1	190440	4.63297e+06	1.06191	0.00217297	0.0043751	24.3277	4.60453	up
HJN087	C21H22O10	Naringenin-4'-O-glucoside	Flavonoids	Flavanones	-	1	2860600	12321000	1.06199	0.000346945	0.00156113	4.30714	2.10673	up
Smlp001915	C20H19O11+	Delphinidin-3-O-arabinoside	Flavonoids	Anthocyanidins	-	3	144667	9	1.06233	0.00168382	0.00376974	6.2212e-05	-13.9724	down
pmp000878	C22H22O10	Swertisin	Flavonoids	Flavonoid carbonoside	6991-10-2	1	54170.7	572967	1.05931	0.00325363	0.00567493	10.5771	3.40287	up
Xmyp005654	C21H20O11	Kaempferol-4'-O-glucoside	Flavonoids	Flavonols	-	1	1.51603e+06	1.15283e+07	1.06114	0.00193735	0.00415146	7.60427	2.92681	up
MWS20150	C21H20O11	Luteolin-7-O-glucoside (Cynaroside)	Flavonoids	Flavones	5373-11-5	1	278177	5.08717e+06	1.06104	0.00107607	0.00292763	18.2875	4.19279	up
mws0913	C21H20O11	Kaempferol-3-O-galactoside (Trifolin)	Flavonoids	Flavonols	23627-87-4	1	166173	1920600	1.05976	0.000169487	0.00105929	11.5578	3.5308	up
MWSHY0136	C21H20O11	Kaempferol-3-O-glucoside (Astragalin)	Flavonoids	Flavonols	480-10-4	1	1.58137e+06	12040000	1.06123	0.00182777	0.00397342	7.61367	2.92859	up
mws0089	C21H20O11	Kaempferol-7-O-glucoside	Flavonoids	Flavonols	16290-07-6	1	2789800	1.68313e+07	1.0606	0.00166709	0.00376036	6.03317	2.59292	up
mws1299	C21H20O11	Luteolin-8-C-glucoside (Orientin)	Flavonoids	Flavonoid carbonoside	28608-75-5	3	2.31303e+06	979820	1.04517	0.00994487	0.0132598	0.423608	-1.2392	down
mws1608	C21H20O11	Luteolin-6-C-glucoside (Isoorientin)	Flavonoids	Flavonoid carbonoside	4261-42-1	3	3411800	1422400	1.05161	0.00639044	0.00932746	0.416906	-1.26221	down
Hmpp003270	C21H20O11	Luteolin-4'-O-glucoside	Flavonoids	Flavones	6920-38-3	1	1810000	1.35663e+07	1.06006	0.000738871	0.00235437	7.49521	2.90597	up
pmb0550	C21H21O11+	Cyanidin-3-O-glucoside (Kuromanin)	Flavonoids	Anthocyanidins	47705-70-4	1	9	4193700	1.06235	0.00113093	0.00295024	465967	18.8299	up
Smlp002277	C21H21O11+	Petunidin-3-O-arabinoside	Flavonoids	Anthocyanidins	-	3	9	1.51893e+06	1.06235	7.83194e-05	0.000705999	168770	17.3647	up
pmn001640	C20H18O12	Myricetin-3-O-arabinoside	Flavonoids	Flavonols	132679-85-7	3	13500.7	46813.7	1.05801	0.00565984	0.00861905	3.46751	1.7939	up
pmn001415	C24H20O9	Catechin-(7,8-bc)-4β-(3,4-dihydroxyphenyl)-dihydro-2-(3H)-one	Flavonoids	Flavanols	-	3	3422.8	109847	1.06155	8.84358e-05	0.000714802	32.0926	5.00417	up
Hmpn005101	C21H24O11	Sieboldin	Flavonoids	Chalcones	18777-73-6	3	14121.3	80292.3	1.0376	0.00584125	0.00877763	5.68589	2.50739	up
HJN041	C21H24O11	Epicatechin glucoside	Flavonoids	Flavanols	-	3	117173	554290	1.06083	0.000357902	0.00157898	4.73051	2.242	up
Lmzn001894	C21H18O12	Kaempferol-3-O-glucuronide	Flavonoids	Flavonols	22688-78-4	3	203207	85832	1.05409	0.00418188	0.0068932	0.422388	-1.24336	down
pmn001702	C21H18O12	Tetahydroxyflavone-7-O-glucuronide	Flavonoids	Flavones	-	3	220017	88403.3	1.0607	2.76297e-06	0.000131066	0.401803	-1.31544	down
pmp000120	C22H22O11	Diosmetin-6-C-glucoside	Flavonoids	Flavanones	-	1	259813	858837	1.06011	0.000341743	0.00156113	3.30559	1.72491	up
HJAP011	C22H22O11	Chrysoeriol-8-C-glucoside (Scoparin)	Flavonoids	Flavonoid carbonoside	301-16-6	1	443137	1.77133e+06	1.0608	0.00103076	0.00286323	3.99726	1.99901	up
pmb3012	C22H22O11	Chrysoeriol-7-O-glucoside	Flavonoids	Flavones	19993-32-9	3	1.30893e+06	559470	1.05446	0.00442056	0.00712994	0.427424	-1.22626	down
Lmnp002845	C22H22O11	Hispidulin-8-C-glucoside	Flavonoids	Flavonoid carbonoside	-	1	389537	1.69493e+06	1.05879	0.0052591	0.00813264	4.35115	2.1214	up
pmf0203	C22H23O11+	Peonidin-3-O-glucoside	Flavonoids	Anthocyanidins	68795-37-9	1	9	9.36053e+07	1.06235	9.03151e-06	0.00023727	1.04006e+07	23.3102	up
mws0061	C21H20O12	Quercetin-3-O-galactoside (Hyperin)	Flavonoids	Flavonols	482-36-0	1	1.22977e+07	3.43153e+07	1.06013	1.89053e-05	0.000333623	2.79039	1.48047	up
mws0091	C21H20O12	Quercetin-3-O-glucoside (Isoquercitrin)	Flavonoids	Flavonols	482-35-9	1	8.02127e+06	2.46737e+07	1.05752	0.00382314	0.0064075	3.07603	1.62107	up
Hmcn001884	C21H20O12	6-Hydroxyluteolin 5-glucoside	Flavonoids	Flavones	-	1	7050400	2.02917e+07	1.05906	0.00319811	0.00561071	2.87809	1.52511	up
mws1329	C21H20O12	Quercetin-7-O-glucoside	Flavonoids	Flavonols	491-50-9	1	4.63523e+06	1.34593e+07	1.05183	0.000538186	0.00194525	2.9037	1.53789	up
mws0856	C21H20O12	Quercetin-4'-O-glucoside (Spiraeoside)	Flavonoids	Flavonols	20229-56-5	1	7.09413e+06	20208000	1.05973	5.15346e-05	0.00059463	2.84855	1.51023	up
Lmdp003286	C21H20O12	Isohyperoside	Flavonoids	Flavonols	35589-21-0	1	1.15213e+07	2.97417e+07	1.06026	1.14102e-05	0.00023727	2.58144	1.36818	up
pme1598	C22H24O11	Hesperetin-5-O-glucoside	Flavonoids	Flavanones	69651-80-5	3	6.58203e+06	1.84117e+07	1.06213	0.000237691	0.00127334	2.79726	1.48401	up
Xmsn002700	C21H22O12	Taxifolin-3'-O-glucoside	Flavonoids	Flavanonols	31106-05-5	3	263393	922460	1.06189	2.74854e-07	4.12281e-05	3.50221	1.80827	up
Lmjp002906	C22H22O12	Rhamnetin-3-O-Glucoside	Flavonoids	Flavonols	27875-34-9	1	1.01938e+06	8370800	1.05854	0.00121347	0.00310311	8.21163	3.03767	up
Lmjp003044	C22H22O12	Isorhamnetin-3-O-Glucoside	Flavonoids	Flavonols	5041-82-7	1	1139300	8.36623e+06	1.05939	0.003142	0.00557752	7.34331	2.87643	up
Hmgp002036	C22H22O12	Nepetin-7-O-glucoside	Flavonoids	Flavones	569-90-4	1	959840	8.40997e+06	1.05675	6.27917e-05	0.0006216	8.76184	3.13123	up
Lmxp02198	C22H23O12+	Petunidin-3-O-glucoside	Flavonoids	Anthocyanidins	6988-81-4	1	9	1.05453e+07	1.06235	5.82253e-05	0.0006216	1.1717e+06	20.1602	up
HJN104	C21H22O13	Dihydromyricetin-3-O-glucoside	Flavonoids	Flavanonols	-	3	9	1.41827e+06	1.06227	0.00477095	0.00757294	157585	17.2658	up
Wmhn001495	C20H20O14	1,4-Di-O-galloyl-glcose	Tannins	Tannin	-	3	9	30484.7	1.06234	0.000595087	0.00210031	3387.19	11.7259	up
Lmmn003398	C23H22O12	Kaempferol-3-O-(6''-acetyl)glucoside	Flavonoids	Flavonols	-	1	212697	1.61963e+06	1.05078	0.000745551	0.00235437	7.61476	2.9288	up
HJAP005	C22H22O13	Laricitrin-3-O-glucoside	Flavonoids	Flavonols	39986-90-8	3	723920	4268500	1.06028	0.00179258	0.00392536	5.89637	2.55983	up
Lmjp003231	C22H22O13	Patuletin-3-O-glucoside	Flavonoids	Flavonols	-	3	780020	4377000	1.06167	0.000514689	0.00190626	5.61139	2.48836	up
Smpp002603	C24H25O12+	Peonidin-3-O-(6''-O-Acetyl)glucoside	Flavonoids	Anthocyanidins	-	3	9	321080	1.06226	0.00498591	0.00785212	35675.6	15.1226	up
Hmln002199	C23H22O13	Quercetin-3-O-(6''-acetyl)galactoside	Flavonoids	Flavonols	-	1	5.18837e+06	1.76193e+07	1.03352	0.0245101	0.0300124	3.39593	1.76381	up
Hmcp002187	C23H24O13	Limocitrin-3-O-galactoside	Flavonoids	Flavonols	-	1	532550	5.90643e+06	1.06198	3.54164e-05	0.000442705	11.0909	3.4713	up
Zmjp004852	C23H24O13	5,6,3',4'-Tetrahydroxy-3,7-dimethoxyflavone-6-O-glucoside	Flavonoids	Flavones	-	1	599860	6070000	1.06142	0.00228042	0.00450082	10.119	3.339	up
HJAP006	C23H24O13	Syringetin-7-O-glucoside	Flavonoids	Flavonols	-	1	43391.7	1100700	1.06152	0.00235677	0.0045911	25.3666	4.66486	up
pmb1466	C26H22O11	Tricin-4'-O-syringic acid	Flavonoids	Flavones	-	3	4917.47	9	1.06219	0.00356746	0.00608091	0.00183021	-9.09377	down
pmp000585	C24H22O13	Apigenin-7-O-(6''-malonyl)glucoside	Flavonoids	Flavones	86546-87-4	1	329657	1133000	1.06098	0.000166012	0.00105929	3.43691	1.78111	up
pmp000194	C24H22O13	6''-O-Malonylgenistin	Flavonoids	Isoflavones	51011-05-3	1	6.02253e+06	1.93263e+07	1.0596	0.00179151	0.00392536	3.209	1.68213	up
pmb0554	C24H23O13+	Pelargonidin-3-O-(6''-O-malonyl)glucoside	Flavonoids	Anthocyanidins	165070-68-8	1	9	1.12833e+07	1.06235	3.43919e-05	0.000442705	1.2537e+06	20.2578	up
pma0791	C24H24O13	Naringenin-7-O-(6''-malonyl)glucoside	Flavonoids	Flavanones	-	3	1.87397e+06	23821000	1.06181	0.000282021	0.00142169	12.7115	3.66807	up
Li512111	C24H24O13	Isorhamnetin-3-O-(6''-acetylglucoside)	Flavonoids	Flavonols	-	3	3210000	1.65977e+07	1.05674	0.00627313	0.00922519	5.17061	2.37034	up
pmb0746	C27H26O11	Tricin-4'-O-(guaiacylglycerol)ether	Flavonoids	Flavones	-	1	11917000	2.33777e+06	1.06032	0.00075738	0.00236681	0.196171	-2.34982	down
pmp000235	C27H26O11	Salcolin B	Flavonoids	Flavones	-	1	11772000	2.39183e+06	1.0598	0.00085172	0.00256041	0.20318	-2.29917	down
pmp000234	C27H26O11	Salcolin A	Flavonoids	Flavones	-	1	9.60337e+06	2198900	1.05936	0.000936321	0.0026752	0.228972	-2.12676	down
Lmdp004892	C24H22O14	Kaempferol-3-O-(6''-malonyl)galactoside	Flavonoids	Flavonols	-	1	2189700	9.12583e+06	1.06114	0.000480273	0.0018472	4.16762	2.05922	up
pmp000587	C24H22O14	Luteolin-7-O-(6''-malonyl)glucoside	Flavonoids	Flavones	-	1	147130	579310	1.05459	0.00318392	0.00561071	3.9374	1.97724	up
Lmmp003817	C24H22O14	Kaempferol-3-O-(6''-malonyl)glucoside	Flavonoids	Flavonols	-	1	480450	3.43363e+06	1.06201	0.000344222	0.00156113	7.1467	2.83728	up
pmb0542	C24H23O14+	Cyanidin-3-O-(6''-O-malonyl)glucoside	Flavonoids	Anthocyanidins	171828-62-9	1	2.45437e+06	147700000	1.06228	0.000199437	0.00117316	60.1785	5.91118	up
Smpp002618	C25H27O13+	Malvidin-3-O-(6''-O-acetyl)glucoside	Flavonoids	Anthocyanidins	-	3	9	6973600	1.06235	0.000165325	0.00105929	774844	19.5635	up
HJN084	C24H24O14	Laricitrin-3-O-(6''-acetyl)glucoside	Flavonoids	Flavonols	-	2	5.16753e+06	24274000	1.05709	9.06663e-05	0.000714802	4.69741	2.23186	up
pmb0686	C24H24O14	Eriodictyol-7-O-(6''-malonyl)glucoside	Flavonoids	Flavanones	-	3	242677	1706100	1.06014	4.1283e-05	0.000495395	7.03034	2.81359	up
Cmxp004324	C24H24O14	Okanin-4'-O-(6''-O-malonyl)glucoside	Flavonoids	Chalcones	-	2	3100100	1.25127e+07	1.06162	7.36949e-07	6.74361e-05	4.03621	2.013	up
pmb0608	C25H24O14	Chrysoeriol-7-O-(6''-malonyl)glucoside	Flavonoids	Flavones	-	1	184637	398830	1.05525	0.000510071	0.00190626	2.16008	1.11108	up
Zmhp006502	C25H24O14	Kaempferide-3-O-(6''-malonyl)glucoside	Flavonoids	Flavonols	-	1	20085	2.26357e+06	1.06204	0.000339971	0.00156113	112.699	6.81634	up
Hmln002189	C24H22O15	Quercetin-3-O-(6''-malonyl)galactoside	Flavonoids	Flavonols	-	1	3.18097e+06	7.88283e+06	1.0605	3.60039e-06	0.000135015	2.47813	1.30925	up
pmb2979	C25H26O14	Hesperetin-7-O-(6''-malonyl)glucoside	Flavonoids	Flavanones	-	3	2906500	702997	1.0619	0.000194284	0.0011657	0.241871	-2.04769	down
pmb3032	C26H26O14	Tricin-7-O-(2''-Malonyl)rhamnoside	Flavonoids	Flavones	-	1	101834	21683	1.05919	0.00250408	0.00478487	0.212926	-2.23158	down
Zmhp005139	C25H24O15	Tamarixetin-3-O-(6''-malonyl)glucoside	Flavonoids	Flavonols	-	1	6941900	31400000	1.06196	0.000106329	0.000762149	4.52326	2.17736	up
mws1292	C26H28O14	Isoschaftoside	Flavonoids	Flavonoid carbonoside	52012-29-0	1	988400	152103	1.05323	0.00157706	0.00361159	0.153888	-2.70004	down
Lmxp02772	C25H25O15+	Petunidin-3-O-malonyl-O-glucoside	Flavonoids	Anthocyanidins	-	1	651963	85789000	1.06198	2.19517e-05	0.000365861	131.586	7.03986	up
Lmtp004126	C24H22O16	Myricetin-3-O-(6''-malony)glucoside	Flavonoids	Flavonols	-	1	4725900	1.00351e+07	1.05725	0.00155425	0.00361159	2.12342	1.08639	up
Zmzp006857	C29H28O12	Tricin-4'-O-[β-guaiacyl-(9''-O-acetyl)glycerol]ether	Flavonoids	Flavones	-	1	2.69683e+06	965177	1.05807	0.000293817	0.00142169	0.357893	-1.4824	down
pmp000237	C26H26O15	Apigenin-6-C-(2''-glucuronyl)xyloside	Flavonoids	Flavonoid carbonoside	-	3	316597	946740	1.05996	0.0026326	0.00495624	2.99037	1.58032	up
pme0434	C30H26O12	Procyanidin B2	Tannins	Proanthocyanidins	29106-49-8	3	43662.7	3193	1.06046	0.00109462	0.00292763	0.0731288	-3.77342	down
mws0836	C30H26O12	Procyanidin B1	Tannins	Proanthocyanidins	20315-25-7	3	66148	13771	1.06123	0.000459263	0.00178934	0.208185	-2.26406	down
pme0436	C30H26O12	Procyanidin B3	Tannins	Proanthocyanidins	23567-23-9	3	52440	2996.7	1.04956	0.00839891	0.0115581	0.0571453	-4.12922	down
pme3227	C27H30O14	Vitexin-2''-O-rhamnoside	Flavonoids	Flavonoid carbonoside	64820-99-1	1	981087	3.82037e+06	1.0612	0.00151462	0.00360624	3.89402	1.96126	up
Smlp003276	C26H27O15+	Malvidin-3-O-(6''-O-malonyl)glucoside	Flavonoids	Anthocyanidins	-	1	9	7772900	1.06234	0.000371727	0.0016162	863656	19.7201	up
Lmcn003163	C28H20O14	Epitheaflavic acid-3-O-Gallate	Flavonoids	Flavanols	34218-97-8	3	257140	9	1.06234	0.000236998	0.00127334	3.50004e-05	-14.8023	down
pmp000238	C26H28O15	Luteolin-6-C-arabinoside-7-O-glucoside	Flavonoids	Flavonoid carbonoside	-	3	9	66922.3	1.06233	0.000891952	0.00259792	7435.81	12.8603	up
pmb0566	C26H28O15	Luteolin-7-O-glucoside-5-O-arabinoside	Flavonoids	Flavones	-	3	71215	206107	1.05592	0.00598348	0.00893057	2.89415	1.53314	up
mws1066	C27H32O14	Naringenin-7-O-Rutinoside(Narirutin)	Flavonoids	Flavanones	14259-46-2	1	39783	345727	1.05842	0.00164552	0.00373982	8.69031	3.11941	up
mws0046	C27H32O14	Naringenin-7-O-Neohesperidoside(Naringin)	Flavonoids	Flavanones	10236-47-2	1	93286.3	911880	1.05948	0.00580075	0.00877763	9.77507	3.28911	up
Lmyp004407	C30H26O13	Kaempferol-3-O-(2''-p-Coumaroyl)galactoside	Flavonoids	Flavonols	-	3	9	7487.57	1.06136	0.0215772	0.0266386	831.952	9.70036	up
Lmyp004318	C30H26O13	Kaempferol-3-O-(6''-p-Coumaroyl)galactoside	Flavonoids	Flavonols	-	3	9	7739.2	1.06194	0.00893588	0.0121853	859.911	9.74804	up
pmb2586	C30H26O13	Gallocatechin-catechin	Flavonoids	Flavanols	-	3	6200.33	9	1.06224	0.00178078	0.00392536	0.00145153	-9.42821	down
mws1073	C27H30O15	Apigenin-6,8-di-C-glucoside (Vicenin-2)	Flavonoids	Flavonoid carbonoside	23666-13-9	1	4736800	1.52697e+06	1.05922	0.000551776	0.00197063	0.322362	-1.63324	down
Lmsn002815	C27H30O15	Kaempferol-3-O-rutinoside(Nicotiflorin)	Flavonoids	Flavonols	17650-84-9	3	191317	482390	1.05599	9.29242e-05	0.000714802	2.52142	1.33424	up
mws1519	C27H32O15	Eriodictyol-7-O-Rutinoside (Eriocitrin)	Flavonoids	Flavanones	13463-28-0	3	43088	144860	1.04973	0.000416396	0.00171122	3.36196	1.7493	up
Lmmp000897	C30H26O14	Gallocatechin-(4α→8)-gallocatechin	Flavonoids	Flavanols	-	3	1.24823e+06	4217700	1.05467	2.36244e-05	0.000373017	3.37894	1.75657	up
pmb0624	C27H30O16	Isoorientin-7-O-glucoside	Flavonoids	Flavonoid carbonoside	-	1	9.97147e+06	4.26537e+06	1.05846	1.18635e-05	0.00023727	0.427757	-1.22514	down
pmp000126	C27H30O16	Luteolin-6,8-di-C-glucoside	Flavonoids	Flavonoid carbonoside	29428-58-8	2	14647000	6.77753e+06	1.0619	3.05822e-06	0.000131066	0.462725	-1.11177	down
Zmhp002409	C27H30O16	IsoLuteolin-6,8-di-C-glucoside	Flavonoids	Flavonoid carbonoside	-	3	4.00333e+06	1.68533e+06	1.05485	0.00551231	0.00843721	0.420983	-1.24817	down
Zmjp003031	C27H30O16	Orientin-2''-O-galactoside	Flavonoids	Flavonoid carbonoside	-	1	5581400	1.17067e+07	1.05788	0.000878034	0.00258245	2.09744	1.06863	up
HJAP024	C27H30O16	Kaempferol-6,8-di-C-glucoside	Flavonoids	Flavonoid carbonoside	-	2	4.70247e+06	1.93413e+06	1.0571	0.00396126	0.00656563	0.411302	-1.28173	down
Lmcp004436	C30H27O14+	Cyanidin-3-O-(6''-O-caffeoyl)glucoside	Flavonoids	Anthocyanidins	-	3	834233	2260300	1.05713	2.73809e-05	0.000391156	2.70943	1.43799	up
pme3256	C27H31O16+	Delphinidin-3-O-rutinoside	Flavonoids	Anthocyanidins	15674-58-5	3	9	368880	1.0623	0.0038597	0.00643283	40986.7	15.3229	up
pme1777	C27H31O16+	Cyanidin-3,5-O-diglucoside (Cyanin)	Flavonoids	Anthocyanidins	2611-67-8	3	1272500	2622800	1.04727	0.000288609	0.00142169	2.06114	1.04344	up
pmb0628	C27H32O16	Eriodictyol-8-C-glucoside-4'-O-glucoside	Flavonoids	Flavanones	-	3	719780	227083	1.057	0.00241582	0.00467578	0.31549	-1.66433	down
pmp000241	C27H28O17	Luteolin-6-C-(2''-glucuronyl)glucoside	Flavonoids	Flavones	-	3	351120	1.02135e+06	1.0566	0.00520819	0.00809563	2.90883	1.54044	up
pme1540	C28H32O16	Isorhamnetin-3-O-neohesperidoside	Flavonoids	Flavonols	55033-90-4	3	204363	43709	1.02274	0.0445339	0.0519851	0.213879	-2.22513	down
pmp000127	C28H32O16	Chrysoeriol-6,8-di-C-glucoside	Flavonoids	Flavonoid carbonoside	-	3	1.40833e+06	4.59977e+06	1.05561	0.000217676	0.00122555	3.26611	1.70757	up
HJAP026	C28H32O16	Chrysoeriol-6-C-glucoside-4'-O-glucoside	Flavonoids	Flavonoid carbonoside	-	1	1.0046e+06	3.13987e+06	1.05048	0.0141293	0.0180648	3.12548	1.64408	up
Zmmp002642	C31H29O14+	Cyanidin-3-O-(6''-O-feruloyl)glucoside	Flavonoids	Anthocyanidins	-	2	28517.3	144457	1.05196	0.00072938	0.00235284	5.06557	2.34073	up
Smsp001641	C28H33O16+	Petunidin-3-O-rutinoside	Flavonoids	Anthocyanidins	-	3	33331.3	123743	1.05018	0.000787143	0.00243446	3.71252	1.8924	up
pmb0645	C28H34O16	Hesperetin-6-C-glucoside-7-O-glucoside	Flavonoids	Flavonoid carbonoside	-	3	51301	203377	1.05865	0.000870997	0.00258245	3.96438	1.9871	up
pmf0116	C27H31O17+	Delphinidin-3,5-di-O-glucoside	Flavonoids	Anthocyanidins	17670-06-3	3	9	1.49403e+06	1.06233	0.00205408	0.00422072	166004	17.3409	up
Hmln002480	C27H22O18	Galloyl-HHDP(Hexahydroxydiphenoyl)-glueopy ranose	Tannins	Tannin	-	3	9	10592.3	1.06187	0.0107663	0.0142286	1176.93	10.2008	up
Wmhn003618	C27H22O18	Galloyl-ellagyl-glucose	Tannins	Tannin	-	3	9	8515.33	1.06223	0.00209865	0.00428296	946.148	9.88592	up
pmp000242	C28H30O17	7-Methoxyluteolin-6-C-2''-glucuronylglucoside	Flavonoids	Flavones	-	3	9	34986.7	1.0618	0.0181131	0.0226414	3887.41	11.9246	up
Hmln001836	C29H32O17	Kaempferol-3-O-(6''-Acetyl)glucosyl-(1→3)-Galactoside	Flavonoids	Flavonols	-	2	242340	748177	1.04066	0.0135117	0.017472	3.0873	1.62635	up
pme1786	C29H35O17+	Malvidin-3,5-di-O-glucoside (Malvin)	Flavonoids	Anthocyanidins	-	3	9	1.02573e+06	1.06232	0.0021271	0.0043117	113970	16.7983	up
Lmmp002483	C27H28O19	Gossypetin-3-O-glucuronide-8-O-glucoside	Flavonoids	Flavonols	-	3	179860	31606.3	1.04954	3.16959e-05	0.000432217	0.175727	-2.50859	down
pmb0719	C32H34O15	Tricin-4'-O-(syringyl alcohol)ether-5-O-glucoside	Flavonoids	Flavones	-	3	72472.3	33187	1.03537	0.00366252	0.00620767	0.457926	-1.12681	down
pmb0475	C29H34O18	Gallic acid-4-O-(6'''-feruloyl)sophoroside	Tannins	Tannin	-	3	821813	342047	1.05878	0.00110997	0.00292763	0.41621	-1.26462	down
Hmlp003185	C30H32O18	Luteolin-7-O-(6''-malonyl)glucoside-5-O-rhamnoside	Flavonoids	Flavones	-	1	86391.7	1377400	1.0599	0.00718479	0.0101672	15.9437	3.99491	up
pmb0541	C30H33O19+	Cyanidin-3-O-(6''-O-malonyl)glucoside-5-O-glucoside	Flavonoids	Anthocyanidins	-	3	15436.7	39236	1.02376	0.0297305	0.0356766	2.54174	1.34582	up
pmb3039	C35H28O16	Tricin-4'-O-oxalic acid-7-O-(p-coumaroyl)shikimic acid	Flavonoids	Flavones	-	3	137957	23477.7	1.05806	5.81061e-06	0.000193687	0.170181	-2.55485	down
Lmmp002995	C30H32O20	Quercetin-7-O-(2''-malonyl)glucosyl-5-O-glucoside	Flavonoids	Flavonols	-	2	1.08369e+06	359903	1.05536	0.0064374	0.00932956	0.332108	-1.59028	down
pmb0709	C30H32O20	Quercetin-7-O-(6''-malonyl)glucosyl-5-O-glucoside	Flavonoids	Flavonols	-	2	852233	348347	1.05566	0.000128023	0.000872884	0.408746	-1.29072	down
pmb0706	C30H32O20	Quercetin-3-O-(6''-malonyl)glucosyl-5-O-glucoside	Flavonoids	Flavonols	-	2	61965.7	21263.7	1.05549	0.00446513	0.00716332	0.343152	-1.54308	down
Lmqp001812	C30H33O20+	Delphinidin-3-O-(6''-O-malonyl)glucoside-5-O-glucoside	Flavonoids	Anthocyanidins	-	3	9	80576	1.06235	0.000110777	0.000772863	8952.89	13.1281	up
pmb2991	C33H40O19	Apigenin-7-O-glucoside-4'-O-rutinoside	Flavonoids	Flavones	-	3	28171	5479.97	1.04083	0.0015725	0.00361159	0.194525	-2.36197	down
Lmzn001875	C33H42O19	Naringenin-7-O-Rutinoside-4'-O-glucoside	Flavonoids	Flavanones	-	3	14395.3	29617.7	1.03967	0.0202233	0.0251742	2.05745	1.04086	up
pmb2976	C33H40O20	Chrysoeriol-8-C-arabinoside-7-O-Sophoroside	Flavonoids	Flavones	-	3	252007	24525	1.06082	7.11789e-06	0.000213537	0.0973189	-3.36114	down
pmb0691	C33H40O20	Isoorientin-7-O-(2''-rhamnosyl)glucoside	Flavonoids	Flavonoid carbonoside	-	2	239017	89142	1.05655	9.27243e-05	0.000714802	0.372953	-1.42293	down
pmb1108	C33H40O21	Luteolin-6,8-di-C-glucoside-7-O-glucoside	Flavonoids	Flavonoid carbonoside	-	3	63534.3	191423	1.05868	0.002268	0.00450082	3.01291	1.59116	up
Lmmp002755	C33H40O21	Quercetin-7-O-rutinoside-4'-O-glucoside	Flavonoids	Flavonols	-	3	72116	11111.7	1.03664	0.0293141	0.0353182	0.154081	-2.69824	down
Lmmp002334	C33H40O21	Quercetin-3-O-rutinoside-7-O-glucoside	Flavonoids	Flavonols	-	3	63474	8452.87	1.0463	0.000905731	0.00261269	0.133171	-2.90865	down
Lmqp002170	C33H40O21	Kaempferol-3-O-sophorotrioside	Flavonoids	Flavonols	80714-53-0	3	643870	3147700	1.06067	1.07487e-05	0.00023727	4.88872	2.28946	up
Zmcp002986	C33H41O21+	Cyanidin-3-O-sophoroside-5-O-glucoside	Flavonoids	Anthocyanidins	47888-56-2	3	9938.57	39320.7	1.05759	0.00275523	0.00504006	3.95637	1.98418	up
Lmsn001369	C34H24O22	Granatin A	Tannins	Tannin	73683-70-2	2	9	23998.7	1.06226	0.00264333	0.00495624	2666.52	11.3807	up
Lmqp001553	C33H41O22+	Delphinidin-3-O-sophoroside-5-O-glucoside	Flavonoids	Anthocyanidins	-	3	18875.3	47127	1.05031	0.00277853	0.00505187	2.49675	1.32005	up
Lmqp002349	C36H42O24	Kaempferol-3-O-(6''''-malonyl)sophorotrioside	Flavonoids	Flavonols	-	2	9	134733	1.06226	0.00439982	0.00712994	14970.4	13.8698	up
Lmmp002068	C45H38O19	Gallocatechin-catechin-catechin	Tannins	Proanthocyanidins	-	3	56849.7	4854.53	1.05111	0.00120937	0.00310311	0.0853925	-3.54975	down
Lmmp001653	C45H38O20	Gallocatechin-gallocatechin-catechin	Tannins	Proanthocyanidins	-	3	9	45864	1.06222	0.00507987	0.00793729	5096	12.3151	up
Lmmp001550	C45H38O21	Gallocatechin-gallocatechin-gallocatechin	Tannins	Proanthocyanidins	-	3	255750	104379	1.0586	9.94683e-05	0.000746012	0.408128	-1.29291	down
Lmqp002161	C39H51O25+	Cyanidin-3-O-rutinoside-5,3'-di-O-glucoside	Flavonoids	Anthocyanidins	-	3	6569.6	15006	1.03777	0.0162123	0.0204357	2.28416	1.19166	up
D1 vs D3
Index	Formula	Compounds	Class I	Class II	CAS	Level	D1	D3	VIP	p_value	FDR	Fold_Change	Log2FC	Type
mws0024	C7H6O5	Gallic acid	Tannins	Tannin	149-91-7	3	162413	1.03651e+06	1.0744	0.00988304	0.014463	6.38195	2.674	up
pme0309	C8H8O5	3-O-Methylgallic Acid	Tannins	Tannin	3934-84-7	3	35774.3	287803	1.06891	5.59763e-05	0.000839644	8.04497	3.00809	up
MWS20151	C15H10O5	Apigenin	Flavonoids	Flavones	520-36-5	2	18255.3	85044	1.07653	0.000108642	0.00102482	4.65858	2.21989	up
Lmyn006227	C15H10O5	Galangin (3,5,7-Trihydroxyflavone)	Flavonoids	Flavones	548-83-4	1	48458.7	229123	1.07862	0.000566355	0.00208549	4.72822	2.2413	up
pme2960	C15H12O5	Naringenin chalcone	Flavonoids	Chalcones	73692-50-9	1	86423.7	988340	1.07877	8.90248e-06	0.000343111	11.436	3.51551	up
MWSHY0017	C15H12O5	Naringenin (5,7,4'-Trihydroxyflavanone)	Flavonoids	Flavanones	480-41-1	1	135320	307610	1.07329	0.00101381	0.00295284	2.2732	1.18473	up
mws0914	C15H12O5	Pinobanksin	Flavonoids	Flavanonols	548-82-3	1	50399	730790	1.079	1.73532e-09	5.20596e-07	14.5001	3.85799	up
pme3475	C15H12O5	Butin	Flavonoids	Flavanones	492-14-8	1	145667	310460	1.06481	0.00812067	0.012304	2.1313	1.09174	up
mws1068	C15H10O6	Kaempferol (3,5,7,4'-Tetrahydroxyflavone)	Flavonoids	Flavonols	520-18-3	1	35117.3	117033	1.07855	0.0003216	0.00175418	3.33264	1.73666	up
mws1094	C15H12O6	Aromadendrin (Dihydrokaempferol)	Flavonoids	Flavanonols	480-20-6	1	137730	1.24483e+06	1.07913	7.29145e-05	0.000911431	9.03821	3.17604	up
Lmdp003110	C15H12O6	2,6,7,4'-Tetrahydroxyisoflavanone	Flavonoids	Dihydroisoflavones	-	1	152203	556327	1.06838	0.00590189	0.00972839	3.65515	1.86993	up
mws0054	C15H14O6	Catechin	Flavonoids	Flavanols	154-23-4	1	2.48503e+06	141560	1.07867	0.000410683	0.0019437	0.056965	-4.13378	down
Lmhn004030	C15H14O6	5,7,3',4',5'-Pentahydroxyflavan (Tricetiflavan)	Flavonoids	Flavanols	-	3	1124400	24035.7	1.07909	0.000464957	0.00199267	0.0213764	-5.54783	down
pme3514	C15H10O7	Quercetin	Flavonoids	Flavonols	117-39-5	2	70813.7	143677	1.06896	0.000536883	0.00204502	2.02894	1.02073	up
Lmbn006032	C15H10O7	Hypolaetin	Flavonoids	Flavones	27696-41-9	1	69650	268083	1.0718	0.00963016	0.014162	3.84901	1.94449	up
Zmpn004713	C15H10O7	Isoetin (5,7,2',4',5'-Pentahydroxyflavone)	Flavonoids	Flavones	1621-84-7	2	30053.3	183480	1.07611	0.00301827	0.00603655	6.10515	2.61003	up
mws0044	C15H12O7	Dihydroquercetin(Taxifolin)	Flavonoids	Flavanonols	480-18-2	1	141127	296503	1.075	0.000433054	0.0019511	2.10097	1.07106	up
mws0049	C15H14O7	Gallocatechin	Flavonoids	Flavanols	970-73-0	1	2.35737e+07	3116800	1.07841	0.00121776	0.00338267	0.132215	-2.91904	down
Lmqn004838	C15H8O8	3-O-Methylellagic acid	Tannins	Tannin	-	3	16180.7	64088	1.03012	0.0314615	0.0393269	3.96078	1.98578	up
Lmfp001509	C13H16O9	1-O-Galloyl-rhamnose	Tannins	Tannin	-	3	386763	63838	1.07352	8.06419e-05	0.000930484	0.165057	-2.59896	down
mws0032	C15H10O8	Myricetin	Flavonoids	Flavonols	529-44-2	3	9	117343	1.07911	0.00476795	0.00856519	13038.1	13.6705	up
mws0744	C15H12O8	Dihydromyricetin (Ampelopsin)	Flavonoids	Flavanonols	27200-12-0	1	90448.3	417893	1.06697	0.00115319	0.00326376	4.62024	2.20797	up
mws1003	C16H12O8	Laricitrin	Flavonoids	Flavonols	53472-37-0	2	2733.8	74080.7	1.07473	0.000105919	0.00102482	27.0981	4.76012	up
Lmpn007255	C16H12O8	Patuletin (Quercetagetin-6-methyl ether)	Flavonoids	Flavonols	519-96-0	1	5182.4	260153	1.07708	0.000169327	0.00119711	50.1994	5.6496	up
Lmtp004722	C16H12O8	Mearnsetin	Flavonoids	Flavones	16805-10-0	2	61546	180280	1.06696	0.00887283	0.013243	2.92919	1.5505	up
Lmfn000604	C13H16O10	6-O-Galloyl-glucose*	Tannins	Tannin	13186-19-1	3	50342.3	232870	1.07711	0.00305492	0.00606939	4.62573	2.20968	up
HmLn000659	C13H16O10	3-O-Galloyl-glucose*	Tannins	Tannin	-	3	49741.3	226717	1.07685	0.00402777	0.00759956	4.55791	2.18837	up
mws1474	C18H16O7	5,7-Dihydroxy-3',4',5'-trimethoxyflavone	Flavonoids	Flavones	18103-42-9	3	12223	5005.53	1.07023	0.00253759	0.00532363	0.409518	-1.288	down
Zmhp002734	C17H14O8	5,7,2',5'-Tetrahydroxy-8,6'-dimethoxyflavone	Flavonoids	Flavones	-	3	9	10218.6	1.07881	0.0101964	0.0147064	1135.4	10.149	up
mws1002	C17H14O8	Syringetin	Flavonoids	Flavonols	4423-37-4	1	11353.7	748613	1.07842	4.6314e-05	0.000806269	65.9358	6.04299	up
Hmgp003163	C17H14O8	3,3',5,7-Tetrahydroxy-4',6-Dimethoxyflavone; (Laciniatin)	Flavonoids	Flavonols	74161-28-7	3	9	43648.3	1.07922	0.000564864	0.00208549	4849.81	12.2437	up
Lmgn002933	C18H18O7	5,7-Dihydroxy-2',3',4'-trimethoxydihydroisoflavone	Flavonoids	Dihydroisoflavones	-	3	15754	570263	1.07889	0.000737304	0.00239879	36.198	5.17784	up
Lmyp005841	C21H20O9	Chrysin-7-O-glucoside	Flavonoids	Flavones	31025-53-3	1	108773	293943	1.07681	0.00181699	0.0042921	2.70235	1.43421	up
Lmbp003668	C20H18O10	Kaempferol-3-O-arabinoside	Flavonoids	Flavonols	-	1	761590	7026500	1.07878	0.000193517	0.00123521	9.22609	3.20572	up
Smlp002532	C20H19O10+	Cyanidin-3-O-arabinoside	Flavonoids	Anthocyanidins	27214-72-8	3	9	295170	1.07924	0.000721839	0.00238913	32796.7	15.0013	up
MWSHY0063	C21H20O10	Sophoricoside	Flavonoids	Isoflavones	152-95-4	1	322950	990337	1.07406	2.82397e-05	0.000705994	3.06653	1.61661	up
MWSHY0189	C21H20O10	Apigenin-7-O-glucoside(Cosmosiin)	Flavonoids	Flavones	578-74-5	1	312430	980350	1.07895	3.65235e-07	3.65235e-05	3.13782	1.64976	up
pme0321	C21H20O10	Kaempferol-7-O-rhamnoside	Flavonoids	Flavonols	20196-89-8	3	10109.2	477417	1.06954	0.0162772	0.0220958	47.2258	5.5615	up
Lmlp005572	C21H20O10	Galangin-7-O-glucoside	Flavonoids	Flavones	-	1	311520	915973	1.07559	0.000621746	0.00216888	2.94034	1.55598	up
mws0895	C21H20O10	Genistein-7-O-Glucoside (Genistin)	Flavonoids	Isoflavones	529-59-9	1	1.02049e+06	2.71223e+06	1.07036	0.00573367	0.00958662	2.65778	1.41022	up
Lmgp004731	C21H20O10	Genistein-7-O-galactoside	Flavonoids	Isoflavones	-	1	317820	1.05157e+06	1.07651	0.000136596	0.0011383	3.30869	1.72626	up
Lmgp003335	C21H20O10	4',5-Dihydroxyisoflavone-7-O-galactoside	Flavonoids	Isoflavones	-	1	298627	1.03357e+06	1.0772	0.00292982	0.00593882	3.46109	1.79123	up
pme3392	C21H21O10+	Pelargonidin-3-O-glucoside	Flavonoids	Anthocyanidins	47684-27-5	1	9	24201000	1.07924	9.92127e-05	0.00102482	2689000	21.3586	up
HJN090	C21H22O10	Butin-7-O-glucoside	Flavonoids	Flavanones	-	1	27953.3	100129	1.02665	0.0759173	0.0872613	3.58201	1.84077	up
Lmlp006175	C21H22O10	Isosalipurposide (Phlorizin Chalcone)	Flavonoids	Chalcones	4547-85-7	3	138003	340183	1.05579	0.000498639	0.00204502	2.46504	1.30161	up
mws1179	C21H22O10	Naringenin-7-O-glucoside (Prunin)	Flavonoids	Flavanones	529-55-5	1	190440	2.91097e+06	1.07914	0.000192582	0.00123521	15.2855	3.93409	up
HJN087	C21H22O10	Naringenin-4'-O-glucoside	Flavonoids	Flavanones	-	1	2860600	8.28337e+06	1.0767	0.00263212	0.00544577	2.89567	1.5339	up
Smlp001915	C20H19O11+	Delphinidin-3-O-arabinoside	Flavonoids	Anthocyanidins	-	3	144667	60104	1.06625	0.000887183	0.00268843	0.415465	-1.2672	down
pmp000878	C22H22O10	Swertisin	Flavonoids	Flavonoid carbonoside	6991-10-2	1	54170.7	303027	1.0749	6.41078e-06	0.000320539	5.59393	2.48386	up
Xmyp005654	C21H20O11	Kaempferol-4'-O-glucoside	Flavonoids	Flavonols	-	1	1.51603e+06	6.84343e+06	1.07737	0.00142379	0.00367558	4.51404	2.17442	up
MWS20150	C21H20O11	Luteolin-7-O-glucoside (Cynaroside)	Flavonoids	Flavones	5373-11-5	1	278177	2.79673e+06	1.07768	6.47956e-08	9.71934e-06	10.0538	3.32967	up
mws0913	C21H20O11	Kaempferol-3-O-galactoside (Trifolin)	Flavonoids	Flavonols	23627-87-4	1	166173	1.21823e+06	1.07346	0.00511784	0.00899001	7.3311	2.87403	up
MWSHY0136	C21H20O11	Kaempferol-3-O-glucoside (Astragalin)	Flavonoids	Flavonols	480-10-4	1	1.58137e+06	7479400	1.07815	0.000421135	0.0019437	4.72971	2.24175	up
mws0089	C21H20O11	Kaempferol-7-O-glucoside	Flavonoids	Flavonols	16290-07-6	1	2789800	11053000	1.07731	3.97475e-05	0.00079495	3.96193	1.9862	up
Hmpp003270	C21H20O11	Luteolin-4'-O-glucoside	Flavonoids	Flavones	6920-38-3	1	1810000	9.04173e+06	1.07264	0.00688525	0.0108714	4.99543	2.32061	up
pmb0550	C21H21O11+	Cyanidin-3-O-glucoside (Kuromanin)	Flavonoids	Anthocyanidins	47705-70-4	1	9	2.49253e+06	1.0792	0.00390842	0.00742104	276948	18.0793	up
Smlp002277	C21H21O11+	Petunidin-3-O-arabinoside	Flavonoids	Anthocyanidins	-	3	9	901003	1.07924	0.000448148	0.0019511	100111	16.6112	up
pmn001640	C20H18O12	Myricetin-3-O-arabinoside	Flavonoids	Flavonols	132679-85-7	3	13500.7	33493.3	1.07249	0.00533362	0.0091959	2.48087	1.31084	up
pmn001415	C24H20O9	Catechin-(7,8-bc)-4β-(3,4-dihydroxyphenyl)-dihydro-2-(3H)-one	Flavonoids	Flavanols	-	3	3422.8	37461.7	1.07412	0.010862	0.0155914	10.9447	3.45217	up
Hmpn005101	C21H24O11	Sieboldin	Flavonoids	Chalcones	18777-73-6	3	14121.3	53166.7	1.03713	0.00612531	0.0100415	3.76499	1.91265	up
HJN041	C21H24O11	Epicatechin glucoside	Flavonoids	Flavanols	-	3	117173	353713	1.07312	0.00355227	0.00683129	3.01872	1.59394	up
Lmzn001894	C21H18O12	Kaempferol-3-O-glucuronide	Flavonoids	Flavonols	22688-78-4	3	203207	63222.7	1.06346	0.000525292	0.00204502	0.311125	-1.68443	down
pmn001702	C21H18O12	Tetahydroxyflavone-7-O-glucuronide	Flavonoids	Flavones	-	3	220017	78145.7	1.03402	0.00700559	0.0110035	0.355181	-1.49338	down
pmp000120	C22H22O11	Diosmetin-6-C-glucoside	Flavonoids	Flavanones	-	1	259813	1087500	1.07704	0.00124493	0.00339526	4.1857	2.06547	up
HJAP011	C22H22O11	Chrysoeriol-8-C-glucoside (Scoparin)	Flavonoids	Flavonoid carbonoside	301-16-6	1	443137	2.33077e+06	1.0783	0.000788911	0.00246535	5.2597	2.39498	up
pmb3012	C22H22O11	Chrysoeriol-7-O-glucoside	Flavonoids	Flavones	19993-32-9	3	1.30893e+06	637860	1.06906	0.00569397	0.00958662	0.487313	-1.03708	down
Lmnp002845	C22H22O11	Hispidulin-8-C-glucoside	Flavonoids	Flavonoid carbonoside	-	1	389537	2.22483e+06	1.07756	0.00317553	0.00626749	5.71149	2.51387	up
pmf0203	C22H23O11+	Peonidin-3-O-glucoside	Flavonoids	Anthocyanidins	68795-37-9	1	9	4.82877e+07	1.07924	0.000448753	0.0019511	5.3653e+06	22.3552	up
Xmsn002700	C21H22O12	Taxifolin-3'-O-glucoside	Flavonoids	Flavanonols	31106-05-5	3	263393	565957	1.07716	6.94809e-05	0.000906273	2.14871	1.10347	up
Lmjp002906	C22H22O12	Rhamnetin-3-O-Glucoside	Flavonoids	Flavonols	27875-34-9	1	1.01938e+06	4.44577e+06	1.07283	6.147e-06	0.000320539	4.36123	2.12474	up
Lmjp003044	C22H22O12	Isorhamnetin-3-O-Glucoside	Flavonoids	Flavonols	5041-82-7	1	1139300	4.78603e+06	1.07047	0.00726705	0.0112959	4.20085	2.07068	up
Hmgp002036	C22H22O12	Nepetin-7-O-glucoside	Flavonoids	Flavones	569-90-4	1	959840	4.40097e+06	1.06506	0.00207218	0.00481902	4.5851	2.19695	up
Lmxp02198	C22H23O12+	Petunidin-3-O-glucoside	Flavonoids	Anthocyanidins	6988-81-4	1	9	4672700	1.07924	0.000436658	0.0019511	519189	18.9859	up
Smpp001442	C23H27O11+	Delphinidin-3-O-glucuronide	Flavonoids	Anthocyanidins	-	3	20315.3	72025.3	1.07441	0.00632817	0.0102067	3.54537	1.82594	up
HJN104	C21H22O13	Dihydromyricetin-3-O-glucoside	Flavonoids	Flavanonols	-	3	9	678667	1.07919	0.00219361	0.00491679	75407.4	16.2024	up
Wmhn001495	C20H20O14	1,4-Di-O-galloyl-glcose	Tannins	Tannin	-	3	9	15681.3	1.07924	7.80245e-05	0.000930484	1742.37	10.7668	up
Lmmn003398	C23H22O12	Kaempferol-3-O-(6''-acetyl)glucoside	Flavonoids	Flavonols	-	1	212697	732833	1.03992	0.00672353	0.0107138	3.44544	1.78469	up
HJAP005	C22H22O13	Laricitrin-3-O-glucoside	Flavonoids	Flavonols	39986-90-8	3	723920	3.39227e+06	1.07742	0.00017931	0.00119986	4.68597	2.22835	up
Lmjp003231	C22H22O13	Patuletin-3-O-glucoside	Flavonoids	Flavonols	-	3	780020	3.42437e+06	1.07839	0.000596567	0.00210553	4.3901	2.13425	up
pmn001642	C23H20O13	Kaempferol-3-O-(2''-O-acetyl)glucuronide	Flavonoids	Flavonols	-	3	498753	1.39733e+06	1.06181	0.00118659	0.0033269	2.80165	1.48628	up
Smpp002603	C24H25O12+	Peonidin-3-O-(6''-O-Acetyl)glucoside	Flavonoids	Anthocyanidins	-	3	9	71689	1.07913	0.00468056	0.00845884	7965.44	12.9595	up
Hmcp002187	C23H24O13	Limocitrin-3-O-galactoside	Flavonoids	Flavonols	-	1	532550	3237200	1.07834	0.000171585	0.00119711	6.07868	2.60376	up
Zmjp004852	C23H24O13	5,6,3',4'-Tetrahydroxy-3,7-dimethoxyflavone-6-O-glucoside	Flavonoids	Flavones	-	1	599860	3.25233e+06	1.07782	0.00219617	0.00491679	5.42182	2.43878	up
HJAP006	C23H24O13	Syringetin-7-O-glucoside	Flavonoids	Flavonols	-	1	43391.7	1.63417e+06	1.07888	0.000804101	0.00248691	37.6608	5.23499	up
pmp000585	C24H22O13	Apigenin-7-O-(6''-malonyl)glucoside	Flavonoids	Flavones	86546-87-4	1	329657	986100	1.07637	0.00129169	0.00346401	2.99129	1.58077	up
pmp000194	C24H22O13	6''-O-Malonylgenistin	Flavonoids	Isoflavones	51011-05-3	1	6.02253e+06	16009000	1.0764	0.000666465	0.00229815	2.65818	1.41044	up
pmb0554	C24H23O13+	Pelargonidin-3-O-(6''-O-malonyl)glucoside	Flavonoids	Anthocyanidins	165070-68-8	1	9	8393100	1.07924	0.000130731	0.00112055	932567	19.8308	up
pma0791	C24H24O13	Naringenin-7-O-(6''-malonyl)glucoside	Flavonoids	Flavanones	-	3	1.87397e+06	2.25593e+07	1.07869	0.000502783	0.00204502	12.0383	3.58956	up
Li512111	C24H24O13	Isorhamnetin-3-O-(6''-acetylglucoside)	Flavonoids	Flavonols	-	3	3210000	12159000	1.07271	0.0045241	0.00825449	3.78785	1.92138	up
pmb0746	C27H26O11	Tricin-4'-O-(guaiacylglycerol)ether	Flavonoids	Flavones	-	1	11917000	2244100	1.07809	0.0011117	0.00317629	0.188311	-2.40881	down
pmp000235	C27H26O11	Salcolin B	Flavonoids	Flavones	-	1	11772000	2.19437e+06	1.07822	0.00150137	0.00374365	0.186406	-2.42348	down
pmp000234	C27H26O11	Salcolin A	Flavonoids	Flavones	-	1	9.60337e+06	1.91643e+06	1.07813	0.00167409	0.00405592	0.199558	-2.32512	down
Lmdp004892	C24H22O14	Kaempferol-3-O-(6''-malonyl)galactoside	Flavonoids	Flavonols	-	1	2189700	7270500	1.07734	0.000520671	0.00204502	3.32032	1.73132	up
pmp000587	C24H22O14	Luteolin-7-O-(6''-malonyl)glucoside	Flavonoids	Flavones	-	1	147130	412117	1.07019	6.54493e-05	0.000906273	2.80104	1.48596	up
Lmmp003817	C24H22O14	Kaempferol-3-O-(6''-malonyl)glucoside	Flavonoids	Flavonols	-	1	480450	2.33593e+06	1.07873	0.000293327	0.00166034	4.86197	2.28154	up
pmb0542	C24H23O14+	Cyanidin-3-O-(6''-O-malonyl)glucoside	Flavonoids	Anthocyanidins	171828-62-9	1	2.45437e+06	133450000	1.07914	9.40596e-05	0.00102482	54.3725	5.7648	up
Smpp002618	C25H27O13+	Malvidin-3-O-(6''-O-acetyl)glucoside	Flavonoids	Anthocyanidins	-	3	9	1.36197e+06	1.07923	0.00167645	0.00405592	151330	17.2073	up
HJN084	C24H24O14	Laricitrin-3-O-(6''-acetyl)glucoside	Flavonoids	Flavonols	-	2	5.16753e+06	1.87053e+07	1.06752	0.00244772	0.00520791	3.61978	1.8559	up
pmb0686	C24H24O14	Eriodictyol-7-O-(6''-malonyl)glucoside	Flavonoids	Flavanones	-	3	242677	1.18497e+06	1.07577	0.000115061	0.00102523	4.8829	2.28774	up
Cmxp004324	C24H24O14	Okanin-4'-O-(6''-O-malonyl)glucoside	Flavonoids	Chalcones	-	2	3100100	9701600	1.07381	0.00453997	0.00825449	3.12945	1.64591	up
Zmhp006502	C25H24O14	Kaempferide-3-O-(6''-malonyl)glucoside	Flavonoids	Flavonols	-	1	20085	762850	1.07857	0.00142116	0.00367558	37.9811	5.24721	up
pmb2979	C25H26O14	Hesperetin-7-O-(6''-malonyl)glucoside	Flavonoids	Flavanones	-	3	2906500	890993	1.07814	3.66817e-05	0.000786035	0.306552	-1.7058	down
pmb3032	C26H26O14	Tricin-7-O-(2''-Malonyl)rhamnoside	Flavonoids	Flavones	-	1	101834	19252	1.07403	0.00171787	0.00409018	0.189053	-2.40313	down
Zmhp005139	C25H24O15	Tamarixetin-3-O-(6''-malonyl)glucoside	Flavonoids	Flavonols	-	1	6941900	2.69553e+07	1.07883	9.14963e-06	0.000343111	3.88299	1.95717	up
mws1660	C26H28O14	Schaftoside	Flavonoids	Flavonoid carbonoside	51938-32-0	1	28892.3	8087.9	1.04251	0.0244505	0.0320313	0.279932	-1.83685	down
mws1292	C26H28O14	Isoschaftoside	Flavonoids	Flavonoid carbonoside	52012-29-0	1	988400	238300	1.07409	0.00290303	0.00592455	0.241097	-2.05232	down
pmp000236	C26H28O14	Apigenin-6-C-glucoside-8-O-xylcoside	Flavonoids	Flavonoid carbonoside	-	3	863890	402300	1.03606	0.00141217	0.00367558	0.465684	-1.10258	down
Lmxp02772	C25H25O15+	Petunidin-3-O-malonyl-O-glucoside	Flavonoids	Anthocyanidins	-	1	651963	5.96707e+07	1.07872	0.000116193	0.00102523	91.5246	6.51609	up
Lmmp002143	C24H22O16	Gossypetin-3-O-(6''-malonyl)glucoside	Flavonoids	Flavonols	-	1	5140000	1.05517e+07	1.06263	0.000393845	0.0019437	2.05285	1.03763	up
Lmtp004126	C24H22O16	Myricetin-3-O-(6''-malony)glucoside	Flavonoids	Flavonols	-	1	4725900	1.07563e+07	1.07047	0.00588523	0.00972839	2.27603	1.18652	up
Zmzp006857	C29H28O12	Tricin-4'-O-[β-guaiacyl-(9''-O-acetyl)glycerol]ether	Flavonoids	Flavones	-	1	2.69683e+06	571540	1.07724	0.000538522	0.00204502	0.21193	-2.23834	down
pmp000237	C26H26O15	Apigenin-6-C-(2''-glucuronyl)xyloside	Flavonoids	Flavonoid carbonoside	-	3	316597	993050	1.07557	0.00424286	0.00780895	3.13664	1.64922	up
pme0434	C30H26O12	Procyanidin B2	Tannins	Proanthocyanidins	29106-49-8	3	43662.7	3566.97	1.07442	0.000751759	0.00239923	0.0816937	-3.61363	down
mws0836	C30H26O12	Procyanidin B1	Tannins	Proanthocyanidins	20315-25-7	3	66148	8317.93	1.07334	5.05969e-05	0.000806269	0.125747	-2.9914	down
pme0436	C30H26O12	Procyanidin B3	Tannins	Proanthocyanidins	23567-23-9	3	52440	3263.5	1.07506	0.00919699	0.0136589	0.062233	-4.00618	down
pme3227	C27H30O14	Vitexin-2''-O-rhamnoside	Flavonoids	Flavonoid carbonoside	64820-99-1	1	981087	3.88043e+06	1.07832	0.00097083	0.00285538	3.95524	1.98377	up
Smlp003276	C26H27O15+	Malvidin-3-O-(6''-O-malonyl)glucoside	Flavonoids	Anthocyanidins	-	1	9	5560800	1.07918	0.00515427	0.00899001	617867	19.2369	up
Lmcn003163	C28H20O14	Epitheaflavic acid-3-O-Gallate	Flavonoids	Flavanols	34218-97-8	3	257140	9	1.07923	0.000236998	0.00142199	3.50004e-05	-14.8023	down
pmp000238	C26H28O15	Luteolin-6-C-arabinoside-7-O-glucoside	Flavonoids	Flavonoid carbonoside	-	3	9	51715.7	1.07898	0.00769786	0.0118429	5746.19	12.4884	up
mws1066	C27H32O14	Naringenin-7-O-Rutinoside(Narirutin)	Flavonoids	Flavanones	14259-46-2	1	39783	193130	1.06878	0.00554582	0.0094531	4.85459	2.27935	up
mws0046	C27H32O14	Naringenin-7-O-Neohesperidoside(Naringin)	Flavonoids	Flavanones	10236-47-2	1	93286.3	530433	1.07736	0.0010456	0.00301616	5.68608	2.50743	up
Lmyp004407	C30H26O13	Kaempferol-3-O-(2''-p-Coumaroyl)galactoside	Flavonoids	Flavonols	-	3	9	23320.7	1.07905	0.00553044	0.0094531	2591.19	11.3394	up
Lmyp004318	C30H26O13	Kaempferol-3-O-(6''-p-Coumaroyl)galactoside	Flavonoids	Flavonols	-	3	9	22277.7	1.07905	0.00561187	0.00951165	2475.3	11.2734	up
mws1073	C27H30O15	Apigenin-6,8-di-C-glucoside (Vicenin-2)	Flavonoids	Flavonoid carbonoside	23666-13-9	1	4736800	1831800	1.07443	0.000365259	0.00192242	0.386717	-1.37065	down
mws1519	C27H32O15	Eriodictyol-7-O-Rutinoside (Eriocitrin)	Flavonoids	Flavanones	13463-28-0	3	43088	104183	1.05445	0.000594782	0.00210553	2.41792	1.27377	up
Lmmp000897	C30H26O14	Gallocatechin-(4α→8)-gallocatechin	Flavonoids	Flavanols	-	3	1.24823e+06	2.82563e+06	1.06288	0.000165557	0.00119711	2.26371	1.17869	up
pmb0624	C27H30O16	Isoorientin-7-O-glucoside	Flavonoids	Flavonoid carbonoside	-	1	9.97147e+06	3.98853e+06	1.07871	0.000153659	0.00119711	0.399995	-1.32195	down
pmp000126	C27H30O16	Luteolin-6,8-di-C-glucoside	Flavonoids	Flavonoid carbonoside	29428-58-8	2	14647000	6.87427e+06	1.07895	2.57248e-05	0.000705994	0.469329	-1.09133	down
Zmhp002409	C27H30O16	IsoLuteolin-6,8-di-C-glucoside	Flavonoids	Flavonoid carbonoside	-	3	4.00333e+06	1.61727e+06	1.07254	0.00575197	0.00958662	0.40398	-1.30764	down
HJAP024	C27H30O16	Kaempferol-6,8-di-C-glucoside	Flavonoids	Flavonoid carbonoside	-	2	4.70247e+06	1.95507e+06	1.07382	0.00414143	0.00766931	0.415753	-1.2662	down
Smsp001640	C27H31O16+	Petunidin-3-O-glucoside-5-O-arabinoside	Flavonoids	Anthocyanidins	-	3	605910	209853	1.07606	0.000743624	0.00239879	0.346344	-1.52972	down
pme3256	C27H31O16+	Delphinidin-3-O-rutinoside	Flavonoids	Anthocyanidins	15674-58-5	3	9	221670	1.07924	0.000526324	0.00204502	24630	14.5881	up
pmb0628	C27H32O16	Eriodictyol-8-C-glucoside-4'-O-glucoside	Flavonoids	Flavanones	-	3	719780	253047	1.07414	0.00342952	0.00663924	0.351561	-1.50815	down
Lmyp003139	C28H24O16	Quercetin-3-O-(6''-galloyl)galactoside	Flavonoids	Flavonols	53171-28-1	3	9	54631.3	1.07916	0.00223681	0.00496231	6070.15	12.5675	up
Lmyp003349	C28H24O16	Quercetin-3-O-(6''-galloyl)glucoside	Flavonoids	Flavonols	56316-75-7	3	9	74593.3	1.07908	0.00485407	0.00862553	8288.15	13.0168	up
pmp000241	C27H28O17	Luteolin-6-C-(2''-glucuronyl)glucoside	Flavonoids	Flavones	-	3	351120	833377	1.06844	0.00774851	0.01186	2.37348	1.247	up
pme1540	C28H32O16	Isorhamnetin-3-O-neohesperidoside	Flavonoids	Flavonols	55033-90-4	3	204363	25407.7	1.05772	0.0373655	0.0454969	0.124326	-3.0078	down
pmp000127	C28H32O16	Chrysoeriol-6,8-di-C-glucoside	Flavonoids	Flavonoid carbonoside	-	3	1.40833e+06	3684500	1.06994	6.65946e-05	0.000906273	2.61621	1.38748	up
HJAP026	C28H32O16	Chrysoeriol-6-C-glucoside-4'-O-glucoside	Flavonoids	Flavonoid carbonoside	-	1	1.0046e+06	2.46197e+06	1.07469	0.000506444	0.00204502	2.45069	1.29319	up
Zmmp002642	C31H29O14+	Cyanidin-3-O-(6''-O-feruloyl)glucoside	Flavonoids	Anthocyanidins	-	2	28517.3	89986.3	1.05632	0.00213069	0.00487943	3.1555	1.65787	up
Smsp001641	C28H33O16+	Petunidin-3-O-rutinoside	Flavonoids	Anthocyanidins	-	3	33331.3	75322.7	1.04222	0.000946358	0.00283907	2.25982	1.17621	up
pmb0645	C28H34O16	Hesperetin-6-C-glucoside-7-O-glucoside	Flavonoids	Flavonoid carbonoside	-	3	51301	161033	1.05745	0.023163	0.0304776	3.13899	1.6503	up
pmf0116	C27H31O17+	Delphinidin-3,5-di-O-glucoside	Flavonoids	Anthocyanidins	17670-06-3	3	9	1014210	1.0792	0.00343028	0.00663924	112690	16.782	up
Hmln002480	C27H22O18	Galloyl-HHDP(Hexahydroxydiphenoyl)-glueopy ranose	Tannins	Tannin	-	3	9	12617.3	1.07922	0.000412473	0.0019437	1401.93	10.4532	up
Wmhn003618	C27H22O18	Galloyl-ellagyl-glucose	Tannins	Tannin	-	3	9	13343	1.0792	0.00070406	0.00237323	1482.56	10.5339	up
Hmln001836	C29H32O17	Kaempferol-3-O-(6''-Acetyl)glucosyl-(1→3)-Galactoside	Flavonoids	Flavonols	-	2	242340	515227	1.04408	0.0100966	0.0146327	2.12605	1.08817	up
pmb0713	C29H34O17	Tricin-7-O-(2''-O-glucosyl)glucoside	Flavonoids	Flavones	-	3	82311.3	37901	1.011	0.00804598	0.0122528	0.460459	-1.11886	down
pme1786	C29H35O17+	Malvidin-3,5-di-O-glucoside (Malvin)	Flavonoids	Anthocyanidins	-	3	9	609893	1.07921	0.00143347	0.00367558	67765.9	16.0483	up
Lmmp002483	C27H28O19	Gossypetin-3-O-glucuronide-8-O-glucoside	Flavonoids	Flavonols	-	3	179860	43847.7	1.07039	4.28088e-05	0.000802664	0.243788	-2.0363	down
pmb0719	C32H34O15	Tricin-4'-O-(syringyl alcohol)ether-5-O-glucoside	Flavonoids	Flavones	-	3	72472.3	25647.7	1.0686	0.00513845	0.00899001	0.353896	-1.4986	down
pmb0475	C29H34O18	Gallic acid-4-O-(6'''-feruloyl)sophoroside	Tannins	Tannin	-	3	821813	234900	1.07701	0.000887106	0.00268843	0.285831	-1.80676	down
Hmlp003185	C30H32O18	Luteolin-7-O-(6''-malonyl)glucoside-5-O-rhamnoside	Flavonoids	Flavones	-	1	86391.7	4.98793e+06	1.07891	0.000576986	0.00208549	57.7363	5.85141	up
pmb1312	C33H36O16	Tricin-4'-O-(guaiacylglycerol)ether-7-O-glucoside	Flavonoids	Flavones	-	1	724590	285447	1.07532	0.00232309	0.00501387	0.393942	-1.34394	down
pmb0541	C30H33O19+	Cyanidin-3-O-(6''-O-malonyl)glucoside-5-O-glucoside	Flavonoids	Anthocyanidins	-	3	15436.7	43128.3	1.06876	0.00380552	0.00727169	2.79389	1.48227	up
pmb3039	C35H28O16	Tricin-4'-O-oxalic acid-7-O-(p-coumaroyl)shikimic acid	Flavonoids	Flavones	-	3	137957	22964	1.07594	1.30603e-05	0.000435345	0.166458	-2.58677	down
Lmmp002995	C30H32O20	Quercetin-7-O-(2''-malonyl)glucosyl-5-O-glucoside	Flavonoids	Flavonols	-	2	1.08369e+06	253007	1.0654	0.00211869	0.00487943	0.233467	-2.09871	down
pmb0709	C30H32O20	Quercetin-7-O-(6''-malonyl)glucosyl-5-O-glucoside	Flavonoids	Flavonols	-	2	852233	245130	1.05781	0.000104707	0.00102482	0.287632	-1.7977	down
Lmqp001812	C30H33O20+	Delphinidin-3-O-(6''-O-malonyl)glucoside-5-O-glucoside	Flavonoids	Anthocyanidins	-	3	9	151647	1.07919	0.0016757	0.00405592	16849.6	14.0404	up
Hmcp001658	C31H34O20	Isorhamnetin-3-O-(6''-malonylglucoside)-7-O-glucoside	Flavonoids	Flavonols	-	1	7728.17	17898.7	1.02162	0.0392806	0.047326	2.31603	1.21165	up
pmb2991	C33H40O19	Apigenin-7-O-glucoside-4'-O-rutinoside	Flavonoids	Flavones	-	3	28171	13235.3	1.03052	0.00334526	0.00655933	0.469821	-1.08982	down
pmb2976	C33H40O20	Chrysoeriol-8-C-arabinoside-7-O-Sophoroside	Flavonoids	Flavones	-	3	252007	25151.3	1.07896	0.000109314	0.00102482	0.0998042	-3.32476	down
pmb0691	C33H40O20	Isoorientin-7-O-(2''-rhamnosyl)glucoside	Flavonoids	Flavonoid carbonoside	-	2	239017	100864	1.07494	2.68794e-05	0.000705994	0.421996	-1.2447	down
pmb1108	C33H40O21	Luteolin-6,8-di-C-glucoside-7-O-glucoside	Flavonoids	Flavonoid carbonoside	-	3	63534.3	195710	1.07805	3.23303e-05	0.000746084	3.08038	1.62311	up
Lmmp002755	C33H40O21	Quercetin-7-O-rutinoside-4'-O-glucoside	Flavonoids	Flavonols	-	3	72116	10782.4	1.05135	0.0286024	0.0365137	0.149515	-2.74164	down
Lmmp002334	C33H40O21	Quercetin-3-O-rutinoside-7-O-glucoside	Flavonoids	Flavonols	-	3	63474	11983.3	1.07133	0.00149553	0.00374365	0.188791	-2.40514	down
Lmqp002170	C33H40O21	Kaempferol-3-O-sophorotrioside	Flavonoids	Flavonols	80714-53-0	3	643870	3.03043e+06	1.07703	0.000393658	0.0019437	4.70659	2.23468	up
Zmcp002986	C33H41O21+	Cyanidin-3-O-sophoroside-5-O-glucoside	Flavonoids	Anthocyanidins	47888-56-2	3	9938.57	40629.7	1.07669	0.000150188	0.00119711	4.08808	2.03142	up
Lmsn001369	C34H24O22	Granatin A	Tannins	Tannin	73683-70-2	2	9	20303.7	1.07876	0.0129686	0.0182656	2255.96	11.1395	up
Lmqp002349	C36H42O24	Kaempferol-3-O-(6''''-malonyl)sophorotrioside	Flavonoids	Flavonols	-	2	9	122227	1.07916	0.00285721	0.00587097	13580.7	13.7293	up
Lmmp001653	C45H38O20	Gallocatechin-gallocatechin-catechin	Tannins	Proanthocyanidins	-	3	9	24459	1.07923	0.000675263	0.00230203	2717.67	11.4082	up
Lmmp001550	C45H38O21	Gallocatechin-gallocatechin-gallocatechin	Tannins	Proanthocyanidins	-	3	255750	104467	1.06878	5.10637e-05	0.000806269	0.408473	-1.29169	down
Lmqp002161	C39H51O25+	Cyanidin-3-O-rutinoside-5,3'-di-O-glucoside	Flavonoids	Anthocyanidins	-	3	6569.6	13334.3	1.03279	0.0263592	0.0342328	2.0297	1.02127	up
D2 vs D3
Index	Formula	Compounds	Class I	Class II	CAS	Level	D2	D3	VIP	p_value	FDR	Fold_Change	Log2FC	Type
mws0024	C7H6O5	Gallic acid	Tannins	Tannin	149-91-7	3	2299400	1.03651e+06	1.14549	0.000792267	0.00471516	0.450776	-1.14952	down
pme0309	C8H8O5	3-O-Methylgallic Acid	Tannins	Tannin	3934-84-7	3	741387	287803	1.16882	0.00768339	0.0165829	0.388196	-1.36514	down
MWSHY0017	C15H12O5	Naringenin (5,7,4'-Trihydroxyflavanone)	Flavonoids	Flavanones	480-41-1	1	834653	307610	1.17807	6.78599e-05	0.00119753	0.368548	-1.44007	down
pme3475	C15H12O5	Butin	Flavonoids	Flavanones	492-14-8	1	790020	310460	1.16768	0.000694089	0.00466497	0.392977	-1.34748	down
mws0918	C16H12O5	Prunetin (5,4'-Dihydroxy-7-methoxyisoflavone)	Flavonoids	Isoflavones	552-59-0	3	9034	4476	1.12192	0.00214423	0.00757023	0.495462	-1.01315	down
mws0064	C15H12O6	Eriodictyol (5,7,3',4'-Tetrahydroxyflavanone)	Flavonoids	Flavanones	552-58-9	3	106485	17235.3	1.17911	0.00144307	0.00629466	0.161857	-2.62721	down
mws0054	C15H14O6	Catechin	Flavonoids	Flavanols	154-23-4	1	68568.7	141560	1.15992	0.000715295	0.00466497	2.0645	1.04579	up
mws0058	C16H12O6	Diosmetin (5,7,3'-Trihydroxy-4'-methoxyflavone)	Flavonoids	Flavanones	520-34-3	1	382877	879623	1.17435	0.000833011	0.00471516	2.29741	1.20001	up
MWSHY0069	C16H12O6	Hispidulin (5,7,4'-Trihydroxy-6-methoxyflavone)	Flavonoids	Flavones	1447-88-7	2	157197	347147	1.17583	0.000146856	0.00200258	2.20836	1.14297	up
Zmhn003257	C16H12O6	5,7,2'-Trhiyroxy-8-methoxyflavone	Flavonoids	Flavones	-	1	398327	919987	1.17283	0.000812201	0.00471516	2.30963	1.20766	up
Zmhp003514	C16H12O6	6,7,8-Tetrahydroxy-5-methoxyflavone	Flavonoids	Flavones	-	2	155897	332810	1.17246	0.000711247	0.00466497	2.13481	1.09411	up
pme3514	C15H10O7	Quercetin	Flavonoids	Flavonols	117-39-5	2	524353	143677	1.1769	0.00157782	0.00653693	0.274007	-1.86771	down
Lmbn006032	C15H10O7	Hypolaetin	Flavonoids	Flavones	27696-41-9	1	60801	268083	1.17414	0.00904231	0.0188381	4.40919	2.14051	up
mws0920	C15H10O7	Tricetin (5,7,3',4',5'-Pentahydroxyflavone)	Flavonoids	Flavones	520-31-0	1	72736.7	237270	1.17727	0.00104639	0.00515445	3.26204	1.70577	up
Zmpn004713	C15H10O7	Isoetin (5,7,2',4',5'-Pentahydroxyflavone)	Flavonoids	Flavones	1621-84-7	2	39863.7	183480	1.17621	0.00314705	0.00925604	4.60269	2.20248	up
mws1033	C16H14O6	Homoeriodictyol	Flavonoids	Flavanones	446-71-9	3	17643.3	5956.97	1.14721	0.000867177	0.00481765	0.337633	-1.56647	down
mws0044	C15H12O7	Dihydroquercetin(Taxifolin)	Flavonoids	Flavanonols	480-18-2	1	644893	296503	1.1757	0.000703499	0.00466497	0.459771	-1.12101	down
mws0049	C15H14O7	Gallocatechin	Flavonoids	Flavanols	970-73-0	1	1.52907e+06	3116800	1.17241	0.000109657	0.00164486	2.03837	1.02741	up
mws0066	C16H12O7	Isorhamnetin	Flavonoids	Flavonols	480-19-3	3	43814	10796	1.17455	0.000575301	0.00437351	0.246405	-2.0209	down
Lmfp001509	C13H16O9	1-O-Galloyl-rhamnose	Tannins	Tannin	-	3	9	63838	1.18028	0.00724037	0.0158548	7093.11	12.7922	up
mws0744	C15H12O8	Dihydromyricetin (Ampelopsin)	Flavonoids	Flavanonols	27200-12-0	1	128243	417893	1.17478	0.00419265	0.0113158	3.2586	1.70425	up
mws1003	C16H12O8	Laricitrin	Flavonoids	Flavonols	53472-37-0	2	539580	74080.7	1.17763	0.00565406	0.0131437	0.137293	-2.86467	down
Lmpn007255	C16H12O8	Patuletin (Quercetagetin-6-methyl ether)	Flavonoids	Flavonols	519-96-0	1	1.21437e+06	260153	1.17862	0.00214538	0.00757023	0.21423	-2.22277	down
Lmfn000604	C13H16O10	6-O-Galloyl-glucose*	Tannins	Tannin	13186-19-1	3	538943	232870	1.16759	0.00144777	0.00629466	0.432086	-1.21061	down
HmLn000659	C13H16O10	3-O-Galloyl-glucose*	Tannins	Tannin	-	3	586667	226717	1.17244	6.49821e-05	0.00119753	0.386449	-1.37165	down
HmLn000873	C13H16O10	2-O-Galloyl-glucose*	Tannins	Tannin	-	3	1282800	550113	1.17907	4.54454e-06	0.000415632	0.428838	-1.2215	down
mws1002	C17H14O8	Syringetin	Flavonoids	Flavonols	4423-37-4	1	4.04517e+06	748613	1.17788	0.00431759	0.0114626	0.185064	-2.43391	down
Hmgp003163	C17H14O8	3,3',5,7-Tetrahydroxy-4',6-Dimethoxyflavone; (Laciniatin)	Flavonoids	Flavonols	74161-28-7	3	229150	43648.3	1.17719	0.00456123	0.0118989	0.190479	-2.39229	down
Lmgn002933	C18H18O7	5,7-Dihydroxy-2',3',4'-trimethoxydihydroisoflavone	Flavonoids	Dihydroisoflavones	-	3	2.99427e+06	570263	1.17818	0.00252681	0.00855881	0.190452	-2.3925	down
Lmyp005841	C21H20O9	Chrysin-7-O-glucoside	Flavonoids	Flavones	31025-53-3	1	940840	293943	1.17784	0.000242232	0.00279498	0.312426	-1.67841	down
pme0321	C21H20O10	Kaempferol-7-O-rhamnoside	Flavonoids	Flavonols	20196-89-8	3	2.27597e+06	477417	1.1602	0.00148607	0.00636886	0.209764	-2.25316	down
Smlp001915	C20H19O11+	Delphinidin-3-O-arabinoside	Flavonoids	Anthocyanidins	-	3	9	60104	1.18032	0.00307944	0.00914685	6678.22	12.7052	up
pmn001416	C24H20O9	Catechin-(7,8-bc)-4α-(3,4-dihydroxyphenyl)-dihydro-2-(3H)-one	Flavonoids	Flavanols	-	3	42801.3	17738.7	1.14242	0.00274812	0.0088649	0.414442	-1.27076	down
pmn001415	C24H20O9	Catechin-(7,8-bc)-4β-(3,4-dihydroxyphenyl)-dihydro-2-(3H)-one	Flavonoids	Flavanols	-	3	109847	37461.7	1.16229	0.000961465	0.00506034	0.341036	-1.552	down
Lmxp02198	C22H23O12+	Petunidin-3-O-glucoside	Flavonoids	Anthocyanidins	6988-81-4	1	1.05453e+07	4672700	1.17844	1.90692e-06	0.000415632	0.443106	-1.17428	down
HJN104	C21H22O13	Dihydromyricetin-3-O-glucoside	Flavonoids	Flavanonols	-	3	1.41827e+06	678667	1.14994	0.0111213	0.0225432	0.478518	-1.06335	down
Lmmn003398	C23H22O12	Kaempferol-3-O-(6''-acetyl)glucoside	Flavonoids	Flavonols	-	1	1.61963e+06	732833	1.14316	0.000958507	0.00506034	0.452469	-1.14411	down
Smpp002603	C24H25O12+	Peonidin-3-O-(6''-O-Acetyl)glucoside	Flavonoids	Anthocyanidins	-	3	321080	71689	1.17053	0.0062598	0.0143316	0.223275	-2.16311	down
pmb1466	C26H22O11	Tricin-4'-O-syringic acid	Flavonoids	Flavones	-	3	9	4708.8	1.18007	0.00502574	0.0123346	523.2	9.03122	up
Smpp002618	C25H27O13+	Malvidin-3-O-(6''-O-acetyl)glucoside	Flavonoids	Anthocyanidins	-	3	6973600	1.36197e+06	1.17864	5.11779e-06	0.000415632	0.195303	-2.35621	down
Zmhp006502	C25H24O14	Kaempferide-3-O-(6''-malonyl)glucoside	Flavonoids	Flavonols	-	1	2.26357e+06	762850	1.17657	2.30339e-05	0.000624828	0.337012	-1.56913	down
pmb0566	C26H28O15	Luteolin-7-O-glucoside-5-O-arabinoside	Flavonoids	Flavones	-	3	206107	99231.7	1.11106	0.00325796	0.00930845	0.481458	-1.05452	down
mws1290	C30H26O13	Kaempferol-3-O-(6''-p-coumaroyl)glucoside (Tiliroside)	Flavonoids	Flavonols	20316-62-5	3	279397	821480	1.17895	0.000191755	0.00250115	2.94019	1.55591	up
Lmyp004407	C30H26O13	Kaempferol-3-O-(2''-p-Coumaroyl)galactoside	Flavonoids	Flavonols	-	3	7487.57	23320.7	1.13203	0.00291822	0.00893333	3.11459	1.63904	up
Lmyp004318	C30H26O13	Kaempferol-3-O-(6''-p-Coumaroyl)galactoside	Flavonoids	Flavonols	-	3	7739.2	22277.7	1.148	0.00569559	0.0131437	2.87855	1.52534	up
pmb2586	C30H26O13	Gallocatechin-catechin	Flavonoids	Flavanols	-	3	9	3191.3	1.17675	0.0447602	0.0699378	354.589	8.47	up
Lmyp003349	C28H24O16	Quercetin-3-O-(6''-galloyl)glucoside	Flavonoids	Flavonols	56316-75-7	3	9	74593.3	1.18024	0.00485407	0.0123346	8288.15	13.0168	up
pmp000242	C28H30O17	7-Methoxyluteolin-6-C-2''-glucuronylglucoside	Flavonoids	Flavones	-	3	34986.7	9	1.18008	0.0181131	0.03349	0.000257241	-11.9246	down
Hmlp003185	C30H32O18	Luteolin-7-O-(6''-malonyl)glucoside-5-O-rhamnoside	Flavonoids	Flavones	-	1	1377400	4.98793e+06	1.17113	2.49931e-05	0.000624828	3.62127	1.85649	up
pmb1312	C33H36O16	Tricin-4'-O-(guaiacylglycerol)ether-7-O-glucoside	Flavonoids	Flavones	-	1	685273	285447	1.16215	0.0152577	0.0291548	0.416544	-1.26346	down
pmb2991	C33H40O19	Apigenin-7-O-glucoside-4'-O-rutinoside	Flavonoids	Flavones	-	3	5479.97	13235.3	1.09208	0.0108573	0.0221577	2.41522	1.27216	up
Lmqp001553	C33H41O22+	Delphinidin-3-O-sophoroside-5-O-glucoside	Flavonoids	Anthocyanidins	-	3	47127	23473.7	1.15594	0.00290775	0.00893333	0.498094	-1.00551	down

## Sheet: Supplementary Table 2
Supplementary Table 2. Summary of the transcriptome sequencing statistics for quality control.
Sample	Raw Reads	Clean Reads	Clean Base(G)	Error Rate(%)	Q20(%)	Q30(%)	GC Content(%)
D1-1	46842252	44941528	6.74	0.03	97.74	93.57	44.53
D1-2	43070706	41769672	6.27	0.03	97.7	93.47	44.28
D1-3	46752126	45214420	6.78	0.03	97.68	93.46	44.66
D2-1	45030500	43619138	6.54	0.03	97.71	93.48	44.52
D2-2	44987600	43637464	6.55	0.03	97.28	92.44	44.44
D2-3	44315790	42691762	6.4	0.03	97.22	92.2	44.39
D3-1	43148652	41925432	6.29	0.03	97.13	92.02	44.66
D3-2	42769970	41587692	6.24	0.03	97.25	92.41	44.4
D3-3	49156662	47717936	7.16	0.03	97.08	92.05	44.62

## Sheet: Supplementary Table 3
Supplementary Table 3. List of top-10 and bottom-10 DEGs that were up- and downregulated in D1 vs D2 and D2 vs D3, respectively.
D1 vs D2
ID	D1	D2	log2FoldChange	regulated	KEGG	NR	Swissprot	Tremble	KOG	GO	Pfam
Cluster-15126.155306	0	447.747	16.1462	up	K03283 heat shock 70kDa protein 1/2/6/8 | (RefSeq) heat shock cognate 70 kDa protein 2-like (A)	PREDICTED: heat shock cognate 70 kDa protein 2-like [Gossypium hirsutum]	HSP72_SOLLC RecName: Full=Heat shock cognate 70 kDa protein 2;	A0A1U8IVE8_GOSHI SubName: Full=heat shock cognate 70 kDa protein 2-like {ECO:0000313|RefSeq:XP_016679869.1};	Molecular chaperones HSP70/HSC70, HSP70 superfamily	GO:0005524,ATP binding	Hsp70 protein
Cluster-15126.141815	0.0233333	749.11	14.9293	up	K11855 ubiquitin carboxyl-terminal hydrolase 36/42 [EC:3.4.19.12] | (RefSeq) ubiquitin carboxyl-terminal hydrolase 36 (A)	PREDICTED: 14 kDa proline-rich protein DC2.15-like [Gossypium raimondii]	14KD_DAUCA RecName: Full=14 kDa proline-rich protein DC2.15; Flags: Precursor;	A0A0D2QKG0_GOSRA SubName: Full=Uncharacterized protein {ECO:0000313|EMBL:KJB39723.1};	--	GO:0016021,integral component of membrane	Hydrophobic seed protein
Cluster-15126.142706	0	23.3633	12.8404	up	K10581 ubiquitin-conjugating enzyme E2 O [EC:2.3.2.24] | (RefSeq) probable ubiquitin-conjugating enzyme E2 24 (A)	probable ubiquitin-conjugating enzyme E2 24 [Herrania umbratica]	UBC24_ARATH RecName: Full=Probable ubiquitin-conjugating enzyme E2 24 {ECO:0000303|PubMed:16339806}; EC=2.3.2.23 {ECO:0000305}; AltName: Full=AtPHO2 {ECO:0000303|PubMed:16679424}; AltName: Full=E2 ubiquitin-conjugating enzyme 24 {ECO:0000303|PubMed:16339806}; AltName: Full=Ubiquitin carrier protein 24 {ECO:0000303|PubMed:16339806}; AltName: Full=Ubiquitin-protein ligase 24 {ECO:0000303|PubMed:163…	A0A1U8LDL9_GOSHI SubName: Full=probable ubiquitin-conjugating enzyme E2 24 isoform X2 {ECO:0000313|RefSeq:XP_016711264.1};	Ubiquitin-conjugating enzyme	GO:0005783,endoplasmic reticulum; GO:0005789,endoplasmic reticulum membrane; GO:0005794,Golgi apparatus; GO:0000139,Golgi membrane; GO:0005524,ATP binding; GO:0016874,ligase activity; GO:0061630,ubiquitin protein ligase activity; GO:0031625,ubiquitin protein ligase binding; GO:0044257,cellular protein catabolic process; GO:0016036,cellular response to phosphate starvation; GO:0055062,phosphate io…	Ubiquitin-conjugating enzyme
Cluster-15126.139460	0	24.3733	12.4792	up	K15920 xylan 1,4-beta-xylosidase [EC:3.2.1.37] | (RefSeq) beta-xylosidase/alpha-L-arabinofuranosidase 2 (A)	PREDICTED: beta-xylosidase/alpha-L-arabinofuranosidase 2 [Gossypium raimondii]	XYL2_MEDSV RecName: Full=Beta-xylosidase/alpha-L-arabinofuranosidase 2 {ECO:0000303|PubMed:17615411, ECO:0000312|EMBL:ABQ45228.1}; AltName: Full=Xylan 1,4-beta-xylosidase/Alpha-L-arabinofuranosidase 2; Short=MsXyl2 {ECO:0000303|PubMed:17615411}; Includes: RecName: Full=Beta-xylosidase; EC=3.2.1.37; AltName: Full=1,4-beta-D-xylan xylohydrolase {ECO:0000250|UniProtKB:P48792}; AltName: Full=Xylan 1,…	A0A0D2SLH4_GOSRA SubName: Full=Uncharacterized protein {ECO:0000313|EMBL:KJB31995.1};	--	GO:0005578,NA; GO:0046556,alpha-L-arabinofuranosidase activity; GO:0009044,xylan 1,4-beta-xylosidase activity; GO:0045493,xylan catabolic process	Glycosyl hydrolase family 3 C-terminal domain
Cluster-15126.120698	0	54.29	12.0289	up	K15382 solute carrier family 50 (sugar transporter) | (RefSeq) bidirectional sugar transporter SWEET10-like (A)	PREDICTED: bidirectional sugar transporter SWEET10-like [Gossypium raimondii]	SWT10_ARATH RecName: Full=Bidirectional sugar transporter SWEET10 {ECO:0000303|PubMed:21107422}; Short=AtSWEET10 {ECO:0000303|PubMed:21107422}; AltName: Full=Protein SUGARS WILL EVENTUALLY BE EXPORTED TRANSPORTERS 10 {ECO:0000303|PubMed:21107422};	A0A1U8NZM6_GOSHI RecName: Full=Bidirectional sugar transporter SWEET {ECO:0000256|RuleBase:RU910715};	Multitransmembrane protein	GO:0016021,integral component of membrane; GO:0005887,integral component of plasma membrane; GO:0008515,sucrose transmembrane transporter activity; GO:0051119,sugar transmembrane transporter activity; GO:0015770,sucrose transport	Sugar efflux transporter for intercellular exchange
Cluster-15126.154872	0	81.9633	11.9121	up	K05759 profilin | (Kazusa) Lj2g3v0891240.1; - (A)	PREDICTED: profilin-2 [Gossypium raimondii]	PROF_CAPAN RecName: Full=Profilin; AltName: Full=Minor food allergen Cap a 2; AltName: Allergen=Cap a 2;	A0A1U8JNM2_GOSHI RecName: Full=Profilin {ECO:0000256|RuleBase:RU003909};	Profilin	GO:0005737,cytoplasm; GO:0005856,cytoskeleton; GO:0003779,actin binding	Profilin
Cluster-15126.151005	0	66.5733	11.637	up	--	hypothetical protein B456_006G230800 [Gossypium raimondii]	--	A0A0D2S131_GOSRA SubName: Full=Uncharacterized protein {ECO:0000313|EMBL:KJB37994.1};	--	--	--
Cluster-15126.141259	0	30.1833	11.5205	up	K19706 dihydroceramide fatty acyl 2-hydroxylase [EC:1.14.18.7] | (RefSeq) dihydroceramide fatty acyl 2-hydroxylase FAH1-like isoform X1 (A)	PREDICTED: dihydroceramide fatty acyl 2-hydroxylase FAH1-like isoform X1 [Gossypium arboreum]	FAH1_ARATH RecName: Full=Dihydroceramide fatty acyl 2-hydroxylase FAH1 {ECO:0000305}; EC=1.14.18.7 {ECO:0000269|PubMed:22635113}; AltName: Full=Fatty acid 2-hydroxylase 1 {ECO:0000303|PubMed:19054355}; Short=AtFAH1 {ECO:0000303|PubMed:19054355};	A0A1U8MAG0_GOSHI SubName: Full=dihydroceramide fatty acyl 2-hydroxylase FAH1-like {ECO:0000313|RefSeq:XP_016722597.1, ECO:0000313|RefSeq:XP_016722598.1};	Sphingolipid fatty acid hydroxylase	GO:0005783,endoplasmic reticulum; GO:0005789,endoplasmic reticulum membrane; GO:0016021,integral component of membrane; GO:0005506,iron ion binding; GO:0016491,oxidoreductase activity; GO:0006633,fatty acid biosynthetic process; GO:0000038,very long-chain fatty acid metabolic process	Fatty acid hydroxylase superfamily
Cluster-15126.157061	0.0233333	68.9633	11.3824	up	K00430 peroxidase [EC:1.11.1.7] | (RefSeq) peroxidase 21 (A)	PREDICTED: peroxidase 21 [Gossypium raimondii]	PER21_ARATH RecName: Full=Peroxidase 21; Short=Atperox P21; EC=1.11.1.7; AltName: Full=ATP2a/ATP2b; AltName: Full=PRXR5; Flags: Precursor;	A0A0D2RXN0_GOSRA RecName: Full=Peroxidase {ECO:0000256|RuleBase:RU362060, ECO:0000256|SAAS:SAAS00709852}; EC=1.11.1.7 {ECO:0000256|RuleBase:RU362060, ECO:0000256|SAAS:SAAS00709852};	--	GO:0005829,cytosol; GO:0009505,plant-type cell wall; GO:0009506,plasmodesma; GO:0020037,heme binding; GO:0046872,metal ion binding; GO:0004601,peroxidase activity; GO:0050832,defense response to fungus; GO:0042744,hydrogen peroxide catabolic process; GO:0009664,plant-type cell wall organization; GO:0006979,response to oxidative stress; GO:0048511,rhythmic process	Peroxidase
Cluster-15126.185495	0.263333	692.143	11.3725	up	K05387 glutamate receptor, ionotropic, plant | (RefSeq) LOW QUALITY PROTEIN: glutamate receptor 2.3-like (A)	major allergen Pru ar 1-like [Durio zibethinus]	PRU1_PRUAV RecName: Full=Major allergen Pru av 1; AltName: Full=Allergen Pru a 1; AltName: Allergen=Pru av 1;	A0A061EWI0_THECC SubName: Full=Pathogenesis-related protein 10.5 {ECO:0000313|EMBL:EOY06619.1};	--	GO:0006952,defense response; GO:0009607,response to biotic stimulus	Pathogenesis-related protein Bet v I family
Cluster-15126.118382	3164.74	0.193333	-13.9533	down	--	--	--	--	--	--	Zinc-finger C2H2-type
Cluster-15126.113698	4941.06	0	-14.0708	down	--	--	--	--	--	--	Organ specific protein
Cluster-15126.94475	1138.86	0	-14.13	down	--	--	--	--	--	--	--
Cluster-15126.199147	228.023	0	-14.4369	down	K01381 saccharopepsin [EC:3.4.23.25] | (RefSeq) aspartic proteinase CDR1 (A)	PREDICTED: aspartic proteinase CDR1-like [Gossypium arboreum]	ASPR1_ARATH RecName: Full=Probable aspartic protease At2g35615; EC=3.4.-.-; Flags: Precursor;	A0A0D2QTJ2_GOSRA SubName: Full=Uncharacterized protein {ECO:0000313|EMBL:KJB61382.1};	Aspartyl protease	GO:0005576,extracellular region; GO:0004190,aspartic-type endopeptidase activity; GO:0030163,protein catabolic process; GO:0006508,proteolysis	Xylanase inhibitor N-terminal
Cluster-15126.97012	719.49	0	-15.3045	down	K06699 proteasome activator subunit 4 | (RefSeq) hypothetical protein (A)	PREDICTED: BURP domain-containing protein BNM2C-like [Vitis vinifera]	BURP3_ORYSJ RecName: Full=BURP domain-containing protein 3; Short=OsBURP03; Flags: Precursor;	F6HQK9_VITVI SubName: Full=Uncharacterized protein {ECO:0000313|EMBL:CCB56966.1};	--	--	BURP domain
Cluster-15126.110691	5710.58	0	-15.7363	down	--	--	--	--	--	--	Organ specific protein
Cluster-15126.181743	5667.99	0	-16.1545	down	--	--	--	--	--	--	--
Cluster-15126.116391	8108.19	0	-16.2126	down	--	--	--	--	--	--	Organ specific protein
Cluster-15126.118152	9063.06	0	-16.4871	down	--	--	--	--	--	--	Organ specific protein
Cluster-15126.189885	6326.3	0	-17.5416	down	--	--	--	--	--	--	Organ specific protein
D2 vs D3
ID	D2	D3	log2FoldChange	regulated	KEGG	NR	Swissprot	Tremble	KOG	GO	Pfam
Cluster-15126.141768	0	112.333	14.4236	up	K01662 1-deoxy-D-xylulose-5-phosphate synthase [EC:2.2.1.7] | (RefSeq) probable 1-deoxy-D-xylulose-5-phosphate synthase, chloroplastic (A)	probable 1-deoxy-D-xylulose-5-phosphate synthase, chloroplastic [Gossypium hirsutum]	DXS_CAPAN RecName: Full=Probable 1-deoxy-D-xylulose-5-phosphate synthase, chloroplastic; Short=1-deoxyxylulose-5-phosphate synthase; Short=DXP synthase; Short=DXPS; EC=2.2.1.7; AltName: Full=CapTKT2; Flags: Precursor;	A0A0A0RR06_GOSHI SubName: Full=1-deoxy-D-xylulose 5-phosphate synthase {ECO:0000313|EMBL:AIW04571.1};	Transketolase	GO:0009507,chloroplast; GO:0008661,1-deoxy-D-xylulose-5-phosphate synthase activity; GO:0046872,metal ion binding; GO:0052865,1-deoxy-D-xylulose 5-phosphate biosynthetic process; GO:0016114,terpenoid biosynthetic process; GO:0009228,thiamine biosynthetic process	1-deoxy-D-xylulose-5-phosphate synthase
Cluster-15126.135847	0	124.077	13.9766	up	K09422 transcription factor MYB, plant | (RefSeq) myb-related protein 308-like (A)	myb-related protein 308 [Herrania umbratica]	MYB08_ANTMA RecName: Full=Myb-related protein 308;	Q9ATD1_GOSHI SubName: Full=GHMYB9 {ECO:0000313|EMBL:AAK19619.1}; SubName: Full=myb-related protein 308-like {ECO:0000313|RefSeq:XP_016708004.1};	Transcription factor, Myb superfamily	GO:0005634,nucleus; GO:0003677,DNA binding; GO:0006355,regulation of transcription, DNA-templated; GO:0006351,transcription, DNA-templated	Myb-like DNA-binding domain
Cluster-15126.139918	0	100.263	13.8927	up	K03327 multidrug resistance protein, MATE family | (RefSeq) protein DETOXIFICATION 27 (A)	MATE efflux family protein [Theobroma cacao]	DTX27_ARATH RecName: Full=Protein DETOXIFICATION 27 {ECO:0000303|PubMed:11739388}; Short=AtDTX27 {ECO:0000303|PubMed:11739388}; AltName: Full=Multidrug and toxic compound extrusion protein 27 {ECO:0000305}; Short=MATE protein 27 {ECO:0000305};	A0A061DIA9_THECC RecName: Full=Protein DETOXIFICATION {ECO:0000256|RuleBase:RU004914}; AltName: Full=Multidrug and toxic compound extrusion protein {ECO:0000256|RuleBase:RU004914};	Uncharacterized membrane protein, predicted efflux pump	GO:0016021,integral component of membrane; GO:0015297,antiporter activity; GO:0015238,drug transmembrane transporter activity; GO:0006855,drug transmembrane transport	MatE
Cluster-15126.156331	0	105.317	13.049	up	K04125 gibberellin 2-oxidase [EC:1.14.11.13] | (RefSeq) gibberellin 2-beta-dioxygenase 2-like (A)	PREDICTED: gibberellin 2-beta-dioxygenase 2-like [Gossypium raimondii]	G2OX2_PEA RecName: Full=Gibberellin 2-beta-dioxygenase 2; EC=1.14.11.13; AltName: Full=GA 2-oxidase 2; AltName: Full=Gibberellin 2-beta-hydroxylase 2; AltName: Full=Gibberellin 2-oxidase 2;	A0A0D2PUG1_GOSRA SubName: Full=Uncharacterized protein {ECO:0000313|EMBL:KJB49777.1};	Iron/ascorbate family oxidoreductases	GO:0045543,gibberellin 2-beta-dioxygenase activity; GO:0046872,metal ion binding; GO:0009686,gibberellin biosynthetic process	2OG-Fe(II) oxygenase superfamily
Cluster-15126.132516	0	308.343	12.9828	up	--	uncharacterized protein LOC111303963 [Durio zibethinus]	--	A0A0D2PR59_GOSRA SubName: Full=Uncharacterized protein {ECO:0000313|EMBL:KJB09394.1};	--	--	Prolamin-like
Cluster-15126.155335	0	14.69	12.9666	up	K03006 DNA-directed RNA polymerase II subunit RPB1 [EC:2.7.7.6] | (RefSeq) LOW QUALITY PROTEIN: DNA-directed RNA polymerase II subunit 1-like (A)	hypothetical protein VITISV_027864 [Vitis vinifera]	POLX_TOBAC RecName: Full=Retrovirus-related Pol polyprotein from transposon TNT 1-94; Includes: RecName: Full=Protease; EC=3.4.23.-; Includes: RecName: Full=Reverse transcriptase; EC=2.7.7.49; Includes: RecName: Full=Endonuclease;	A5AKW8_VITVI SubName: Full=Uncharacterized protein {ECO:0000313|EMBL:CAN71427.1};	FOG: Transposon-encoded proteins with TYA, reverse transcriptase, integrase domains in various combinations	GO:0004190,aspartic-type endopeptidase activity; GO:0004519,endonuclease activity; GO:0003676,nucleic acid binding; GO:0003964,RNA-directed DNA polymerase activity; GO:0008270,zinc ion binding; GO:0015074,DNA integration	Reverse transcriptase (RNA-dependent DNA polymerase)
Cluster-15126.155448	0.01	74.42	12.9117	up	K08486 syntaxin 1B/2/3 | (RefSeq) syntaxin-related protein KNOLLE (A)	PREDICTED: syntaxin-related protein KNOLLE [Theobroma cacao]	SY111_ARATH RecName: Full=Syntaxin-related protein KNOLLE; AltName: Full=Syntaxin-111; Short=AtSYP111;	A0A061F127_THECC SubName: Full=Syntaxin of plants 111 {ECO:0000313|EMBL:EOY10736.1};	SNARE protein Syntaxin 1 and related proteins	GO:0009504,cell plate; GO:0012505,endomembrane system; GO:0016021,integral component of membrane; GO:0009524,phragmoplast; GO:0005886,plasma membrane; GO:0009506,plasmodesma; GO:0031201,SNARE complex; GO:0005484,SNAP receptor activity; GO:0000149,SNARE binding; GO:0007049,cell cycle; GO:0051301,cell division; GO:0006887,exocytosis; GO:0006886,intracellular protein transport; GO:0048278,vesicle do…	Sugar efflux transporter for intercellular exchange
Cluster-15126.156406	0	10.2933	12.5799	up	K03006 DNA-directed RNA polymerase II subunit RPB1 [EC:2.7.7.6] | (RefSeq) LOW QUALITY PROTEIN: DNA-directed RNA polymerase II subunit 1-like (A)	copia-type polyprotein [Arabidopsis thaliana]	POLX_TOBAC RecName: Full=Retrovirus-related Pol polyprotein from transposon TNT 1-94; Includes: RecName: Full=Protease; EC=3.4.23.-; Includes: RecName: Full=Reverse transcriptase; EC=2.7.7.49; Includes: RecName: Full=Endonuclease;	Q9M2D1_ARATH SubName: Full=Copia-type polyprotein {ECO:0000313|EMBL:CAB71063.1};	FOG: Transposon-encoded proteins with TYA, reverse transcriptase, integrase domains in various combinations	GO:0004190,aspartic-type endopeptidase activity; GO:0004519,endonuclease activity; GO:0003676,nucleic acid binding; GO:0003964,RNA-directed DNA polymerase activity; GO:0008270,zinc ion binding; GO:0015074,DNA integration	Domain of unknown function (DUF4219)
Cluster-15126.157986	0	35.5633	12.5599	up	K14488 SAUR family protein | (RefSeq) uncharacterized LOC105765114 (A)	PREDICTED: uncharacterized protein LOC105765114 [Gossypium raimondii]	SAU36_ARATH RecName: Full=Auxin-responsive protein SAUR36 {ECO:0000305}; AltName: Full=Protein RESPONSE TO AUXINS AND GIBBERELLINS 1 {ECO:0000303|PubMed:23503980}; AltName: Full=Protein SENESCENCE-ASSOCIATED GENE 201 {ECO:0000305}; AltName: Full=Protein SMALL AUXIN UP RNA 36 {ECO:0000303|PubMed:12036261};	A0A0D2RL40_GOSRA SubName: Full=Uncharacterized protein {ECO:0000313|EMBL:KJB51883.1};	--	GO:0005634,nucleus; GO:0009734,auxin-activated signaling pathway; GO:0007275,multicellular organism development; GO:1900057,positive regulation of leaf senescence; GO:0040008,regulation of growth; GO:0010029,regulation of seed germination	Auxin responsive protein
Cluster-15126.142380	0	86.7167	12.5412	up	--	PREDICTED: lachrymatory-factor synthase-like [Gossypium hirsutum]	LFS_ALLCE RecName: Full=Lachrymatory-factor synthase; Flags: Precursor;	A0A1U8MQD7_GOSHI SubName: Full=lachrymatory-factor synthase-like {ECO:0000313|RefSeq:XP_016729061.1};	--	GO:0005773,vacuole	Polyketide cyclase / dehydrase and lipid transport
Cluster-15126.82780	35.49	0	-12.2931	down	K08150 MFS transporter, SP family, solute carrier family 2 (myo-inositol transporter), member 13 | (RefSeq) probable inositol transporter 2 (A)	PREDICTED: monosaccharide-sensing protein 2 [Gossypium arboreum]	MSSP2_ARATH RecName: Full=Monosaccharide-sensing protein 2; AltName: Full=Sugar transporter MSSP2;	A0A0B0NEE7_GOSAR SubName: Full=Monosaccharide-sensing 2-like protein {ECO:0000313|EMBL:KHG10189.1};	Predicted transporter (major facilitator superfamily)	GO:0005794,Golgi apparatus; GO:0016021,integral component of membrane; GO:0005774,vacuolar membrane; GO:0005773,vacuole; GO:0005355,glucose transmembrane transporter activity; GO:0005351,carbohydrate:proton symporter activity; GO:0046323,glucose import; GO:0035428,NA	Sugar (and other) transporter
Cluster-15126.164363	29.99	0	-12.3155	down	K03526 (E)-4-hydroxy-3-methylbut-2-enyl-diphosphate synthase [EC:1.17.7.1 1.17.7.3] | (RefSeq) 4-hydroxy-3-methylbut-2-en-1-yl diphosphate synthase (ferredoxin), chloroplastic (A)	PREDICTED: 4-hydroxy-3-methylbut-2-en-1-yl diphosphate synthase (ferredoxin), chloroplastic [Theobroma cacao]	ISPG_ARATH RecName: Full=4-hydroxy-3-methylbut-2-en-1-yl diphosphate synthase (ferredoxin), chloroplastic; EC=1.17.7.1 {ECO:0000269|PubMed:15650872}; AltName: Full=1-hydroxy-2-methyl-2-(E)-butenyl 4-diphosphate synthase; AltName: Full=Protein CHLOROPLAST BIOGENESIS 4; AltName: Full=Protein CONSTITUTIVE SUBTILISIN 3; Flags: Precursor;	A0A1R3HB48_COCAP SubName: Full=4-hydroxy-3-methylbut-2-en-1-yl diphosphate synthase, bacterial-type {ECO:0000313|EMBL:OMO67493.1};	--	GO:0009507,chloroplast; GO:0009941,chloroplast envelope; GO:0009570,chloroplast stroma; GO:0051539,4 iron, 4 sulfur cluster binding; GO:0046429,4-hydroxy-3-methylbut-2-en-1-yl diphosphate synthase activity; GO:0005506,iron ion binding; GO:0019288,isopentenyl diphosphate biosynthetic process, methylerythritol 4-phosphate pathway; GO:0009617,response to bacterium; GO:0009862,systemic acquired resis…	Protein of unknown function, DUF624
Cluster-15126.223011	30.0467	0	-12.3851	down	K15925 alpha-D-xyloside xylohydrolase [EC:3.2.1.177] | (RefSeq) alpha-xylosidase 1-like isoform X1 (A)	PREDICTED: alpha-xylosidase 1-like isoform X1 [Gossypium hirsutum]	XYL1_ARATH RecName: Full=Alpha-xylosidase 1; EC=3.2.1.177; Flags: Precursor;	A0A1U8NB25_GOSHI SubName: Full=alpha-xylosidase 1-like isoform X1 {ECO:0000313|RefSeq:XP_016736236.1};	Maltase glucoamylase and related hydrolases, glycosyl hydrolase family 31	GO:0048046,apoplast; GO:0005618,cell wall; GO:0009507,chloroplast; GO:0009505,plant-type cell wall; GO:0009506,plasmodesma; GO:0061634,alpha-D-xyloside xylohydrolase; GO:0046556,alpha-L-arabinofuranosidase activity; GO:0030246,carbohydrate binding; GO:0009044,xylan 1,4-beta-xylosidase activity; GO:0080176,xyloglucan 1,6-alpha-xylosidase activity; GO:0071555,cell wall organization; GO:0046686,resp…	Glycosyl hydrolases family 31
Cluster-15126.192075	197.987	0	-12.4821	down	K11855 ubiquitin carboxyl-terminal hydrolase 36/42 [EC:3.4.19.12] | (RefSeq) ubiquitin carboxyl-terminal hydrolase 36 (A)	PREDICTED: 14 kDa proline-rich protein DC2.15-like [Gossypium raimondii]	14KD_DAUCA RecName: Full=14 kDa proline-rich protein DC2.15; Flags: Precursor;	A0A0D2T7V4_GOSRA SubName: Full=Uncharacterized protein {ECO:0000313|EMBL:KJB39720.1};	--	GO:0016021,integral component of membrane	Hydrophobic seed protein
Cluster-15126.109796	95.9667	0	-12.4912	down	K00660 chalcone synthase [EC:2.3.1.74] | (RefSeq) chalcone synthase 1-like (A)	chalcone synthase 1-like [Gossypium hirsutum]	CHS1_CAMSI RecName: Full=Chalcone synthase 1; EC=2.3.1.74; AltName: Full=Naringenin-chalcone synthase 1;	A7L2Z4_GOSHI SubName: Full=Chalcone synthase {ECO:0000313|EMBL:ABS52573.1};	--	GO:0016210,naringenin-chalcone synthase activity; GO:0009813,flavonoid biosynthetic process	Chalcone and stilbene synthases, N-terminal domain
Cluster-15126.155466	406.807	0	-12.7945	down	K18857 alcohol dehydrogenase class-P [EC:1.1.1.1] | (RefSeq) alcohol dehydrogenase class-P-like (A)	putative alcohol dehydrogenase [Hibiscus syriacus]	ADH1_MAIZE RecName: Full=Alcohol dehydrogenase 1; EC=1.1.1.1 {ECO:0000250|UniProtKB:P06525};	Q9SNX9_HIBSY SubName: Full=Putative alcohol dehydrogenase {ECO:0000313|EMBL:AAF04851.1};	Alcohol dehydrogenase, class III	GO:0005737,cytoplasm; GO:0004022,alcohol dehydrogenase (NAD) activity; GO:0008270,zinc ion binding	Alcohol dehydrogenase GroES-like domain
Cluster-15126.183094	188.003	0	-14.0048	down	K22683 aspartyl protease family protein [EC:3.4.23.-] | (RAP-DB) Os01g0720000; Peptidase A1 domain containing protein. (A)	PREDICTED: aspartyl protease AED3-like [Gossypium arboreum]	AED3_ARATH RecName: Full=Aspartyl protease AED3 {ECO:0000303|PubMed:24755512}; EC=3.4.23.- {ECO:0000305}; AltName: Full=Apoplastic EDS1-dependent protein 3 {ECO:0000303|PubMed:24755512}; Flags: Precursor;	A0A1U8NSJ5_GOSHI SubName: Full=aspartyl protease AED3-like {ECO:0000313|RefSeq:XP_016741951.1};	Aspartyl protease	GO:0048046,apoplast; GO:0005618,cell wall; GO:0009505,plant-type cell wall; GO:0004190,aspartic-type endopeptidase activity; GO:0000166,nucleotide binding; GO:0030163,protein catabolic process; GO:0006508,proteolysis; GO:0043067,regulation of programmed cell death; GO:0009627,systemic acquired resistance	Xylanase inhibitor N-terminal
Cluster-15126.184834	231.56	0	-14.2569	down	K22683 aspartyl protease family protein [EC:3.4.23.-] | (RAP-DB) Os01g0720000; Peptidase A1 domain containing protein. (A)	PREDICTED: aspartyl protease AED3-like [Gossypium arboreum]	AED3_ARATH RecName: Full=Aspartyl protease AED3 {ECO:0000303|PubMed:24755512}; EC=3.4.23.- {ECO:0000305}; AltName: Full=Apoplastic EDS1-dependent protein 3 {ECO:0000303|PubMed:24755512}; Flags: Precursor;	A0A1U8NSJ5_GOSHI SubName: Full=aspartyl protease AED3-like {ECO:0000313|RefSeq:XP_016741951.1};	Aspartyl protease	GO:0048046,apoplast; GO:0005618,cell wall; GO:0009505,plant-type cell wall; GO:0004190,aspartic-type endopeptidase activity; GO:0000166,nucleotide binding; GO:0030163,protein catabolic process; GO:0006508,proteolysis; GO:0043067,regulation of programmed cell death; GO:0009627,systemic acquired resistance	Xylanase inhibitor N-terminal
Cluster-15126.183596	333.117	0	-15.6295	down	K01179 endoglucanase [EC:3.2.1.4] | (RefSeq) endoglucanase 6-like (A)	PREDICTED: endoglucanase 6-like [Gossypium arboreum]	GUN6_ARATH RecName: Full=Endoglucanase 6; EC=3.2.1.4; AltName: Full=Endo-1,4-beta glucanase 6; Flags: Precursor;	A0A0B0NRA7_GOSAR RecName: Full=Endoglucanase {ECO:0000256|RuleBase:RU361166}; EC=3.2.1.4 {ECO:0000256|RuleBase:RU361166};	--	GO:0005576,extracellular region; GO:0030246,carbohydrate binding; GO:0008810,cellulase activity; GO:0071555,cell wall organization; GO:0030245,cellulose catabolic process	Glycosyl hydrolase family 9
Cluster-15126.155306	447.747	0	-15.7625	down	K03283 heat shock 70kDa protein 1/2/6/8 | (RefSeq) heat shock cognate 70 kDa protein 2-like (A)	PREDICTED: heat shock cognate 70 kDa protein 2-like [Gossypium hirsutum]	HSP72_SOLLC RecName: Full=Heat shock cognate 70 kDa protein 2;	A0A1U8IVE8_GOSHI SubName: Full=heat shock cognate 70 kDa protein 2-like {ECO:0000313|RefSeq:XP_016679869.1};	Molecular chaperones HSP70/HSC70, HSP70 superfamily	GO:0005524,ATP binding	Hsp70 protein

## Sheet: Supplementary Table 4
Supplementary Table 4. Expression (FPKM and log2 foldchange values) of genes enriched in important pathways in H. syriacus petals harvested on different stages.
Pathway	Gene ID	D1	D2	D3	D1/D2	D1/D3	D2/D3	KO	Description	E.C.
Flavonoid Biosynthesis	Cluster-15126.124322	10.4533	12.6267	0.133333	0	-5.99703	-6.27872	K05277	leucoanthocyanidin dioxygenase	EC:1.14.11.19
Flavonoid Biosynthesis	Cluster-15126.124323	10.2567	10.8467	0.636667	0	-3.61282	-3.70701	K05277	leucoanthocyanidin dioxygenase	EC:1.14.11.19
Flavonoid Biosynthesis	Cluster-15126.203263	58.1833	0.366667	0	-7.29929	-11.9993	0	K13081	leucoanthocyanidin reductase	EC:1.17.1.3
Flavonoid Biosynthesis	Cluster-15126.214001	3.51	0	0	-8.57133	-8.24362	0	K13081	leucoanthocyanidin reductase	EC:1.17.1.3
Flavonoid Biosynthesis	Cluster-15126.258314	3.62667	1.41333	0.16	-1.33789	-4.08774	-2.73732	K13081	leucoanthocyanidin reductase	EC:1.17.1.3
Flavonoid Biosynthesis	Cluster-15126.250905	51.32	4.25333	0	-3.51613	-7.94917	0	K08695	anthocyanidin reductase	EC:1.3.1.77
Flavonoid Biosynthesis	Cluster-15126.84584	17.2367	2.12667	0.16	-3.01405	-6.4018	-3.36858	K08695	anthocyanidin reductase	EC:1.3.1.77
Flavonoid Biosynthesis	Cluster-15126.84586	28.32	1.22333	0	-4.4894	-10.6916	0	K08695	anthocyanidin reductase	EC:1.3.1.77
Flavonoid Biosynthesis	Cluster-15126.107363	0	1.53	0	0	0	-7.10432	K13082	bifunctional dihydroflavonol 4-reductase/flavanone 4-reductase	EC:1.1.1.219 1.1.1.234
Flavonoid Biosynthesis	Cluster-15126.112315	2.99	0.553333	0.0266667	-2.37393	-6.11397	0	K13082	bifunctional dihydroflavonol 4-reductase/flavanone 4-reductase	EC:1.1.1.219 1.1.1.234
Flavonoid Biosynthesis	Cluster-15126.213738	3.47333	0	0	0	-7.93298	0	K13082	bifunctional dihydroflavonol 4-reductase/flavanone 4-reductase	EC:1.1.1.219 1.1.1.234
Flavonoid Biosynthesis	Cluster-15126.219565	5.21333	0.1	0	-5.78177	-8.63955	0	K13082	bifunctional dihydroflavonol 4-reductase/flavanone 4-reductase	EC:1.1.1.219 1.1.1.234
Flavonoid Biosynthesis	Cluster-15126.48139	15.8067	2.02667	0	-2.93878	-10.1115	-7.15747	K13082	bifunctional dihydroflavonol 4-reductase/flavanone 4-reductase	EC:1.1.1.219 1.1.1.234
Flavonoid Biosynthesis	Cluster-15126.59319	26.0267	0	0	-11.2234	-10.8958	0	K13082	bifunctional dihydroflavonol 4-reductase/flavanone 4-reductase	EC:1.1.1.219 1.1.1.234
Flavonoid Biosynthesis	Cluster-15126.62275	103.88	32.4933	0.83	-1.65951	-6.58749	-4.91258	K13082	bifunctional dihydroflavonol 4-reductase/flavanone 4-reductase	EC:1.1.1.219 1.1.1.234
Flavonoid Biosynthesis	Cluster-15126.85808	17.68	6.02	0	-1.53191	-10.2739	-8.72742	K13082	bifunctional dihydroflavonol 4-reductase/flavanone 4-reductase	EC:1.1.1.219 1.1.1.234
Flavonoid Biosynthesis	Cluster-15126.89059	288.93	73.0667	0.39	-1.96641	-9.14639	-7.16437	K13082	bifunctional dihydroflavonol 4-reductase/flavanone 4-reductase	EC:1.1.1.219 1.1.1.234
Flavonoid Biosynthesis	Cluster-15126.198228	0	6.42	1.88333	0	0	-1.38129	K09754	5-O-(4-coumaroyl)-D-quinate 3'-monooxygenase	EC:1.14.14.96
Flavonoid Biosynthesis	Cluster-15126.81253	0	1.93333	0.636667	0	0	-1.22511	K09754	5-O-(4-coumaroyl)-D-quinate 3'-monooxygenase	EC:1.14.14.96
Anthocyanin Biosynthesis	Cluster-15126.130638	0.296667	0.336667	8.59333	0	5.25984	5.24022	K17193	anthocyanidin 3-O-glucoside 2'''-O-xylosyltransferase	EC:2.4.2.51
Anthocyanin Biosynthesis	Cluster-15126.132019	19.41	2.77	4.6	-2.81001	-1.72288	0	K17193	anthocyanidin 3-O-glucoside 2'''-O-xylosyltransferase	EC:2.4.2.51
Anthocyanin Biosynthesis	Cluster-15126.141627	0.08	1.50667	45.3467	4.2295	9.48783	5.27702	K17193	anthocyanidin 3-O-glucoside 2'''-O-xylosyltransferase	EC:2.4.2.51
Anthocyanin Biosynthesis	Cluster-15126.155162	22.5833	0	6.54	0	-1.41662	0	K17193	anthocyanidin 3-O-glucoside 2'''-O-xylosyltransferase	EC:2.4.2.51
Anthocyanin Biosynthesis	Cluster-15126.182851	3.92667	1.39333	0	-1.4776	0	0	K17193	anthocyanidin 3-O-glucoside 2'''-O-xylosyltransferase	EC:2.4.2.51
Anthocyanin Biosynthesis	Cluster-15126.185771	102.747	59.8733	17.2333	0	-2.21785	-1.43657	K17193	anthocyanidin 3-O-glucoside 2'''-O-xylosyltransferase	EC:2.4.2.51
Anthocyanin Biosynthesis	Cluster-15126.190531	25.4067	1.31333	1.06667	-4.33384	-4.19805	0	K17193	anthocyanidin 3-O-glucoside 2'''-O-xylosyltransferase	EC:2.4.2.51
Anthocyanin Biosynthesis	Cluster-15126.194291	13.9467	9.80333	2.83667	0	-1.92565	-1.42084	K17193	anthocyanidin 3-O-glucoside 2'''-O-xylosyltransferase	EC:2.4.2.51
Anthocyanin Biosynthesis	Cluster-15126.240989	13.2433	1.38	2.36333	-3.22114	-2.12188	0	K17193	anthocyanidin 3-O-glucoside 2'''-O-xylosyltransferase	EC:2.4.2.51
Anthocyanin Biosynthesis	Cluster-15126.240990	65.34	5.73667	0	-3.51937	-7.85521	0	K17193	anthocyanidin 3-O-glucoside 2'''-O-xylosyltransferase	EC:2.4.2.51
Anthocyanin Biosynthesis	Cluster-15126.27626	18.6767	3.91333	0.18	-2.25545	-6.347	0	K17193	anthocyanidin 3-O-glucoside 2'''-O-xylosyltransferase	EC:2.4.2.51
Anthocyanin Biosynthesis	Cluster-15126.85968	59.5533	4.31	0.1	-3.76635	-8.77449	-4.99532	K17193	anthocyanidin 3-O-glucoside 2'''-O-xylosyltransferase	EC:2.4.2.51
Anthocyanin Biosynthesis	Cluster-15126.91926	10.78	2.23667	0.313333	-2.25348	-4.80169	-2.52812	K17193	anthocyanidin 3-O-glucoside 2'''-O-xylosyltransferase	EC:2.4.2.51
Anthocyanin Biosynthesis	Cluster-15126.91937	44.3967	14.2267	4.13333	-1.62752	-3.06149	-1.41808	K17193	anthocyanidin 3-O-glucoside 2'''-O-xylosyltransferase	EC:2.4.2.51
Anthocyanin Biosynthesis	Cluster-15126.137251	11.4867	21.76	1.62	0	-2.46855	-3.4001	K21383	anthocyanidin 3-O-glucoside 6''-O-acyltransferase	EC:2.3.1.215
Anthocyanin Biosynthesis	Cluster-15126.156436	103.28	107.423	5.34667	0	-3.90035	-3.95978	K21383	anthocyanidin 3-O-glucoside 6''-O-acyltransferase	EC:2.3.1.215
Anthocyanin Biosynthesis	Cluster-15126.167605	0	0.0466667	7.57	0	10.1427	7.67531	K21383	anthocyanidin 3-O-glucoside 6''-O-acyltransferase	EC:2.3.1.215
Anthocyanin Biosynthesis	Cluster-15126.169256	2.78667	4.18	7.7	0	1.8306	1.24191	K21383	anthocyanidin 3-O-glucoside 6''-O-acyltransferase	EC:2.3.1.215
Anthocyanin Biosynthesis	Cluster-15126.172498	0	0	0.823333	0	6.95007	0	K21383	anthocyanidin 3-O-glucoside 6''-O-acyltransferase	EC:2.3.1.215
Anthocyanin Biosynthesis	Cluster-15126.182084	304.903	440.273	1.68333	0	-7.12391	-7.6561	K21383	anthocyanidin 3-O-glucoside 6''-O-acyltransferase	EC:2.3.1.215
Anthocyanin Biosynthesis	Cluster-15126.214958	5.30333	4.88667	0.156667	0	-4.73944	-4.62144	K21383	anthocyanidin 3-O-glucoside 6''-O-acyltransferase	EC:2.3.1.215
Anthocyanin Biosynthesis	Cluster-15126.24936	3.53	0.56	0.08	-2.6498	-5.04377	0	K21383	anthocyanidin 3-O-glucoside 6''-O-acyltransferase	EC:2.3.1.215
Anthocyanin Biosynthesis	Cluster-15126.189442	3.17667	88.84	0.286667	4.82584	-3.07943	-7.88319	K012930	anthocyanidin 3-O-glucosyltransferase	EC:2.4.1.115
Anthocyanin Biosynthesis	Cluster-15126.190510	0	2.68	0	7.70669	0	-7.32288	K012930	anthocyanidin 3-O-glucosyltransferase	EC:2.4.1.115
Anthocyanin Biosynthesis	Cluster-15126.98419	0.0633333	13.5133	0	7.88486	0	-9.94373	K012930	anthocyanidin 3-O-glucosyltransferase	EC:2.4.1.115
Anthocyanin Biosynthesis	Cluster-15126.101558	7.93	3.00667	2.48	-1.38739	-1.31131	0	K12938	anthocyanidin 5,3-O-glucosyltransferase	EC:2.4.1.-
Anthocyanin Biosynthesis	Cluster-15126.125467	9.61667	19.64	5.75667	1.05072	0	-1.40372	K12938	anthocyanidin 5,3-O-glucosyltransferase	EC:2.4.1.-
Anthocyanin Biosynthesis	Cluster-15126.129054	0	0.45	1.49333	0	0	2.04778	K12938	anthocyanidin 5,3-O-glucosyltransferase	EC:2.4.1.-
Anthocyanin Biosynthesis	Cluster-15126.167649	10.8767	15.4733	26.3067	0	1.64035	1.12973	K12938	anthocyanidin 5,3-O-glucosyltransferase	EC:2.4.1.-
Anthocyanin Biosynthesis	Cluster-15126.206759	43.0333	22.1033	0.82	0	-5.35721	-4.40021	K12938	anthocyanidin 5,3-O-glucosyltransferase	EC:2.4.1.-
Anthocyanin Biosynthesis	Cluster-15126.97722	1.72333	2.64667	0	0	-7.46587	-8.08292	K12938	anthocyanidin 5,3-O-glucosyltransferase	EC:2.4.1.-
Anthocyanin Biosynthesis	Cluster-15126.225052	6.83667	6.29	0.683333	0	-2.9741	-2.8521	K10757	UDP-glucose flavonoid 3-O-glucosyltransferase 6	E.C:2.4.1.91
Anthocyanin Biosynthesis	Cluster-15126.192394	24.0033	61.3333	3.16667	1.3705	-2.57346	-3.93373	K10757	UDP-glucose flavonoid 3-O-glucosyltransferase 6	E.C:2.4.1.91
Anthocyanin Biosynthesis	Cluster-15126.160442	0.626667	9.97333	4.86	3.98965	3.30818	0	K10757	UDP-glucose flavonoid 3-O-glucosyltransferase 6	E.C:2.4.1.91
Anthocyanin Biosynthesis	Cluster-15126.215802	3.66	17.5467	6.66333	2.27218	1.22493	0	K10757	UDP-glucose flavonoid 3-O-glucosyltransferase 6	E.C:2.4.1.91
Anthocyanin Biosynthesis	Cluster-15126.39178	2.31333	4.66	0	1.0244	0	0	K10757	UDP-glucose flavonoid 3-O-glucosyltransferase 6	E.C:2.4.1.91
Anthocyanin Biosynthesis	Cluster-15126.186585	5.79	15.96	0	1.47457	0	-2.0491	K10757	UDP-glucose flavonoid 3-O-glucosyltransferase 6	E.C:2.4.1.91
Flavonoid Biosynthesis	Cluster-15126.13275	3.77	3.29	0.65	0	-2.17594	-1.99785	K00588	caffeoyl-CoA O-methyltransferase	EC:2.1.1.104
Flavonoid Biosynthesis	Cluster-15126.142250	1.12667	3.00667	6.36	1.4465	2.87026	1.43717	K00588	caffeoyl-CoA O-methyltransferase	EC:2.1.1.104
Flavonoid Biosynthesis	Cluster-15126.155853	1.99333	286.903	482.01	7.11098	8.21075	1.11531	K00588	caffeoyl-CoA O-methyltransferase	EC:2.1.1.104
Flavonoid Biosynthesis	Cluster-15126.155856	2.36	40.2333	71.4333	4.08973	5.26853	1.19382	K00588	caffeoyl-CoA O-methyltransferase	EC:2.1.1.104
Flavonoid Biosynthesis	Cluster-15126.155859	1.63	8.46333	21.8433	2.40786	4.12283	1.73083	K00588	caffeoyl-CoA O-methyltransferase	EC:2.1.1.104
Flavonoid Biosynthesis	Cluster-15126.155860	5.75333	1.22333	3.01	-2.21896	0	1.68807	K00588	caffeoyl-CoA O-methyltransferase	EC:2.1.1.104
Flavonoid Biosynthesis	Cluster-15126.155862	1.59667	4.24333	19.8333	0	3.99216	2.5875	K00588	caffeoyl-CoA O-methyltransferase	EC:2.1.1.104
Flavonoid Biosynthesis	Cluster-15126.155863	43.9867	0	16.66	0	-1.05807	0	K00588	caffeoyl-CoA O-methyltransferase	EC:2.1.1.104
Flavonoid Biosynthesis	Cluster-15126.155867	164.237	1252.64	2680.88	2.94848	4.39704	1.46393	K00588	caffeoyl-CoA O-methyltransferase	EC:2.1.1.104
Flavonoid Biosynthesis	Cluster-15126.155868	7.64	118.947	192.703	3.974	5.01952	1.06097	K00588	caffeoyl-CoA O-methyltransferase	EC:2.1.1.104
Flavonoid Biosynthesis	Cluster-15126.155869	23.0567	25.3567	97.6333	0	2.44581	2.31182	K00588	caffeoyl-CoA O-methyltransferase	EC:2.1.1.104
Flavonoid Biosynthesis	Cluster-15126.155873	6.46667	5.06333	19.9867	0	1.99398	2.34938	K00588	caffeoyl-CoA O-methyltransferase	EC:2.1.1.104
Flavonoid Biosynthesis	Cluster-15126.157422	0	1.60333	3.26333	0	0	1.41393	K00588	caffeoyl-CoA O-methyltransferase	EC:2.1.1.104
Flavonoid Biosynthesis	Cluster-15126.157621	5.48333	29.8567	79.6933	2.45602	4.22627	1.78536	K00588	caffeoyl-CoA O-methyltransferase	EC:2.1.1.104
Flavonoid Biosynthesis	Cluster-15126.172707	1.85333	0	3.24667	0	1.18453	0	K00588	caffeoyl-CoA O-methyltransferase	EC:2.1.1.104
Flavonoid Biosynthesis	Cluster-15126.189791	29.3367	0	9.10333	0	-1.32579	0	K00588	caffeoyl-CoA O-methyltransferase	EC:2.1.1.104
Flavonoid Biosynthesis	Cluster-15126.211046	1.54333	0	0.41	0	-1.4927	0	K00588	caffeoyl-CoA O-methyltransferase	EC:2.1.1.104
Flavonoid Biosynthesis	Cluster-15126.248162	1.54	1.27	0.146667	0	-3.0126	-2.73539	K00588	caffeoyl-CoA O-methyltransferase	EC:2.1.1.104
Flavonoid Biosynthesis	Cluster-15126.258318	0	21.8467	7.43	0	0	-1.18109	K00588	caffeoyl-CoA O-methyltransferase	EC:2.1.1.104
Flavonoid Biosynthesis	Cluster-15126.78092	4.37333	0.11	0	-5.49266	0	0	K00588	caffeoyl-CoA O-methyltransferase	EC:2.1.1.104
Flavonoid Biosynthesis	Cluster-15126.102403	116.92	139.47	1.41667	0	-5.99989	-6.25857	K01859	chalcone isomerase	EC:5.5.1.6
Flavonoid Biosynthesis	Cluster-15126.102409	1.91333	4.29333	0	1.18797	-8.11029	-9.28302	K01859	chalcone isomerase	EC:5.5.1.6
Flavonoid Biosynthesis	Cluster-15126.102410	2.29667	5.16	0.0133333	1.18832	-7.25587	-8.42832	K01859	chalcone isomerase	EC:5.5.1.6
Flavonoid Biosynthesis	Cluster-15126.10995	3.16333	0.336667	8.31	0	1.73819	5.03267	K01859	chalcone isomerase	EC:5.5.1.6
Flavonoid Biosynthesis	Cluster-15126.113788	0.703333	11.0733	2.36667	3.98546	2.11273	-1.85791	K01859	chalcone isomerase	EC:5.5.1.6
Flavonoid Biosynthesis	Cluster-15126.116334	78.61	78.9967	3.73	0	-4.03715	-4.0431	K01859	chalcone isomerase	EC:5.5.1.6
Flavonoid Biosynthesis	Cluster-15126.117845	3.32667	3.61333	0.12	0	-4.27016	-4.37823	K01859	chalcone isomerase	EC:5.5.1.6
Flavonoid Biosynthesis	Cluster-15126.124512	12.3833	11.2767	21.94	0	1.19081	1.32484	K01859	chalcone isomerase	EC:5.5.1.6
Flavonoid Biosynthesis	Cluster-15126.135899	5.84	0	9.86667	0	1.12462	0	K01859	chalcone isomerase	EC:5.5.1.6
Flavonoid Biosynthesis	Cluster-15126.144658	1.91667	0.373333	0	-2.28324	0	0	K01859	chalcone isomerase	EC:5.5.1.6
Flavonoid Biosynthesis	Cluster-15126.147021	0	5.89	9.19	0	0	1.01022	K01859	chalcone isomerase	EC:5.5.1.6
Flavonoid Biosynthesis	Cluster-15126.147022	0	2.21	3.77667	0	0	1.13669	K01859	chalcone isomerase	EC:5.5.1.6
Flavonoid Biosynthesis	Cluster-15126.147023	9.28667	0	17.7567	0	1.29542	0	K01859	chalcone isomerase	EC:5.5.1.6
Flavonoid Biosynthesis	Cluster-15126.147024	2.75667	3.03333	5.90667	0	1.47393	1.3298	K01859	chalcone isomerase	EC:5.5.1.6
Flavonoid Biosynthesis	Cluster-15126.147027	1.24	1.21	2.33333	0	1.2711	1.31432	K01859	chalcone isomerase	EC:5.5.1.6
Flavonoid Biosynthesis	Cluster-15126.149923	0	36.04	57.7133	0	0	1.04603	K01859	chalcone isomerase	EC:5.5.1.6
Flavonoid Biosynthesis	Cluster-15126.160053	44.4567	0	70.2467	0	1.02456	0	K01859	chalcone isomerase	EC:5.5.1.6
Flavonoid Biosynthesis	Cluster-15126.182436	9.96333	3.37	0.0466667	-1.5507	-6.85225	-5.28471	K01859	chalcone isomerase	EC:5.5.1.6
Flavonoid Biosynthesis	Cluster-15126.184076	99.2633	65.19	0.92	0	-6.41099	-5.80491	K01859	chalcone isomerase	EC:5.5.1.6
Flavonoid Biosynthesis	Cluster-15126.184236	87.5467	34.5867	0.0666667	-1.32406	-9.96909	-8.62982	K01859	chalcone isomerase	EC:5.5.1.6
Flavonoid Biosynthesis	Cluster-15126.185201	80.1933	33.6367	0.0533333	-1.23618	-10.2805	-9.02866	K01859	chalcone isomerase	EC:5.5.1.6
Flavonoid Biosynthesis	Cluster-15126.185652	262.32	68.1367	6.39333	-1.92901	-4.98947	-3.04499	K01859	chalcone isomerase	EC:5.5.1.6
Flavonoid Biosynthesis	Cluster-15126.193589	58.43	38.1967	0.32	0	-7.09942	-6.48933	K01859	chalcone isomerase	EC:5.5.1.6
Flavonoid Biosynthesis	Cluster-15126.193803	92.66	99.9333	0.736667	0	-6.62861	-6.73562	K01859	chalcone isomerase	EC:5.5.1.6
Flavonoid Biosynthesis	Cluster-15126.193804	16.9767	12.5867	0.07	0	-7.5682	-7.13518	K01859	chalcone isomerase	EC:5.5.1.6
Flavonoid Biosynthesis	Cluster-15126.201442	76.07	111.123	1.13667	0	-5.66744	-6.21285	K01859	chalcone isomerase	EC:5.5.1.6
Flavonoid Biosynthesis	Cluster-15126.201443	2.6	1.83	0	0	-6.98214	-6.49245	K01859	chalcone isomerase	EC:5.5.1.6
Flavonoid Biosynthesis	Cluster-15126.202631	23.59	23.7767	40.2367	0	1.13493	1.12377	K01859	chalcone isomerase	EC:5.5.1.6
Flavonoid Biosynthesis	Cluster-15126.241179	3.57	8.00333	0	1.17399	-7.43198	-8.59069	K01859	chalcone isomerase	EC:5.5.1.6
Flavonoid Biosynthesis	Cluster-15126.260904	0	2.22333	5.12	0	0	1.56135	K01859	chalcone isomerase	EC:5.5.1.6
Flavonoid Biosynthesis	Cluster-15126.279190	2.31667	0.82	0.36	-1.48271	-2.31878	0	K01859	chalcone isomerase	EC:5.5.1.6
Flavonoid Biosynthesis	Cluster-15126.31105	30.2467	7.42	0	-2.01222	-7.66919	0	K01859	chalcone isomerase	EC:5.5.1.6
Flavonoid Biosynthesis	Cluster-15126.48998	0.176667	1.24667	0.446667	2.87473	0	-1.11897	K01859	chalcone isomerase	EC:5.5.1.6
Flavonoid Biosynthesis	Cluster-15126.48999	1.49	14.9533	3.56667	3.36718	0	-1.71355	K01859	chalcone isomerase	EC:5.5.1.6
Flavonoid Biosynthesis	Cluster-15126.53214	3.55667	0.323333	2.11	-3.34413	0	2.98015	K01859	chalcone isomerase	EC:5.5.1.6
Flavonoid Biosynthesis	Cluster-15126.124954	2.55667	3.85667	12.4833	0	2.65372	2.06214	K00487	trans-cinnamate 4-monooxygenase	EC:1.14.13.11
Flavonoid Biosynthesis	Cluster-15126.124956	0.433333	0.596667	6.05	0	4.19209	3.6962	K00487	trans-cinnamate 4-monooxygenase	EC:1.14.13.11
Flavonoid Biosynthesis	Cluster-15126.147762	73.98	25.2233	63.41	-1.53365	0	1.69539	K00487	trans-cinnamate 4-monooxygenase	EC:1.14.13.11
Flavonoid Biosynthesis	Cluster-15126.147766	118.15	152.077	25.72	0	-1.82936	-2.19691	K00487	trans-cinnamate 4-monooxygenase	EC:1.14.13.11
Flavonoid Biosynthesis	Cluster-15126.147767	173.547	262.01	47.4733	0	-1.50537	-2.09968	K00487	trans-cinnamate 4-monooxygenase	EC:1.14.13.11
Flavonoid Biosynthesis	Cluster-15126.34291	1.83	0.386667	0.84	-2.22393	0	1.48671	K00487	trans-cinnamate 4-monooxygenase	EC:1.14.14.91
Flavonoid Biosynthesis	Cluster-15126.99970	10.8333	15.23	0.756667	0	-3.48843	-3.98166	K00487	trans-cinnamate 4-monooxygenase	EC:1.14.13.11
Flavonoid Biosynthesis	Cluster-15126.108417	76.17	5.41667	0.423333	-3.79605	-7.08094	-3.27839	K00660	chalcone synthase	EC:2.3.1.74
Flavonoid Biosynthesis	Cluster-15126.109796	164.98	95.9667	0	0	-13.273	-12.4912	K00660	chalcone synthase	EC:2.3.1.74
Flavonoid Biosynthesis	Cluster-15126.114438	26.4867	81.45	5.31667	1.63912	-1.94946	-3.5747	K00660	chalcone synthase	EC:2.3.1.74
Flavonoid Biosynthesis	Cluster-15126.114439	30.92	83.48	2.80333	1.45524	-3.09983	-4.53797	K00660	chalcone synthase	EC:2.3.1.74
Flavonoid Biosynthesis	Cluster-15126.117749	434.853	243.047	0.156667	0	-11.1257	-10.2878	K00660	chalcone synthase	EC:2.3.1.74
Flavonoid Biosynthesis	Cluster-15126.118415	288.45	385.513	12.1	0	-4.20617	-4.62547	K00660	chalcone synthase	EC:2.3.1.74
Flavonoid Biosynthesis	Cluster-15126.129077	0.22	0.976667	0	2.15636	0	-6.21634	K00660	chalcone synthase	EC:2.3.1.74
Flavonoid Biosynthesis	Cluster-15126.129130	44.9567	77.7667	2.89	0	-3.5871	-4.37528	K00660	chalcone synthase	EC:2.3.1.74
Flavonoid Biosynthesis	Cluster-15126.149169	0.94	90.0167	57.94	6.59572	6.31001	0	K00660	chalcone synthase	EC:2.3.1.74
Flavonoid Biosynthesis	Cluster-15126.15628	8.38	0	0	-8.94874	-8.61892	0	K00660	chalcone synthase	EC:2.3.1.74
Flavonoid Biosynthesis	Cluster-15126.184669	392.953	470.667	15.5367	0	-4.29448	-4.54116	K00660	chalcone synthase	EC:2.3.1.74
Flavonoid Biosynthesis	Cluster-15126.185237	10.1067	31.6933	1.91	1.66615	-2.03806	-3.68891	K00660	chalcone synthase	EC:2.3.1.74
Flavonoid Biosynthesis	Cluster-15126.190025	4.56333	2.20667	0.02	-1.03429	-7.41129	-6.36264	K00660	chalcone synthase	EC:2.3.1.74
Flavonoid Biosynthesis	Cluster-15126.191505	3.92333	26.98	2.12667	2.8002	0	-3.28747	K00660	chalcone synthase	EC:2.3.1.74
Flavonoid Biosynthesis	Cluster-15126.198375	0.103333	5.85	0.12	5.83937	0	-5.45279	K00660	chalcone synthase	EC:2.3.1.74
Flavonoid Biosynthesis	Cluster-15126.209018	11.9767	0.1	0.02	-6.86938	-8.76401	0	K00660	chalcone synthase	EC:2.3.1.74
Flavonoid Biosynthesis	Cluster-15126.209406	18.54	6.8	0.546667	-1.43097	-4.68665	-3.24006	K00660	chalcone synthase	EC:2.3.1.74
Flavonoid Biosynthesis	Cluster-15126.213555	1.64333	26.4667	3.31	4.01082	0	-2.6313	K00660	chalcone synthase	EC:2.3.1.74
Flavonoid Biosynthesis	Cluster-15126.250729	12.5233	2.41333	0.31	-2.34714	-4.98798	0	K00660	chalcone synthase	EC:2.3.1.74
Flavonoid Biosynthesis	Cluster-15126.272403	17.8	4.03	0.8	-2.1156	-4.06923	-1.93738	K00660	chalcone synthase	EC:2.3.1.74
Flavonoid Biosynthesis	Cluster-15126.32022	11.4967	0.18	1.2	-5.88968	-2.92016	0	K00660	chalcone synthase	EC:2.3.1.74
Flavonoid Biosynthesis	Cluster-15126.42021	5.63667	0.12	0.866667	-5.61482	-2.33152	0	K00660	chalcone synthase	EC:2.3.1.74
Flavonoid Biosynthesis	Cluster-15126.46163	56.19	14.0333	2.08333	-2.05487	-4.41495	0	K00660	chalcone synthase	EC:2.3.1.74
Flavonoid Biosynthesis	Cluster-15126.52480	2.52333	59.3533	4.17667	4.572	0	-3.44504	K00660	chalcone synthase	EC:2.3.1.74
Flavonoid Biosynthesis	Cluster-15126.52481	4.82667	48.7233	5.99667	3.35464	0	-2.67467	K00660	chalcone synthase	EC:2.3.1.74
Flavonoid Biosynthesis	Cluster-15126.58027	16.0967	0	0.0733333	-10.4893	-7.31581	0	K00660	chalcone synthase	EC:2.3.1.74
Flavonoid Biosynthesis	Cluster-15126.108146	1.06	0	0	0	-6.73887	0	K13083	flavonoid 3',5'-hydroxylase	EC:1.14.14.81
Flavonoid Biosynthesis	Cluster-15126.196224	6.33667	6.06667	1.97	0	-1.31305	-1.24967	K13083	flavonoid 3',5'-hydroxylase	EC:1.14.14.81
Flavonoid Biosynthesis	Cluster-15126.231614	30.03	31.28	5.11667	0	-2.18814	-2.24822	K13083	flavonoid 3',5'-hydroxylase	EC:1.14.14.81
Flavonoid Biosynthesis	Cluster-15126.231615	8.51	0.2	0	-5.32223	-9.55264	0	K13083	flavonoid 3',5'-hydroxylase	EC:1.14.14.81
Flavonoid Biosynthesis	Cluster-17058.0	10.3833	0.12	0.113333	-6.48585	-6.15698	0	K13083	flavonoid 3',5'-hydroxylase	EC:1.14.14.81
Flavonoid Biosynthesis	Cluster-15126.147540	39.47	0.613333	9.56667	-5.97391	-1.68499	4.30572	K05280	flavonoid 3'-monooxygenase	EC:1.14.14.82
Flavonoid Biosynthesis	Cluster-15126.76907	2.02	0.956667	0	-1.05526	-7.7929	-6.72253	K05280	flavonoid 3'-monooxygenase	EC:1.14.13.21
Flavonoid Biosynthesis	Cluster-15126.76908	7.08333	2.51	0	-1.47541	-9.47279	-7.98222	K05280	flavonoid 3'-monooxygenase	EC:1.14.13.21
Flavonoid Biosynthesis	Cluster-15126.8429	2.04333	0.0533333	1.19667	-5.44225	0	5.05359	K05280	flavonoid 3'-monooxygenase	EC:1.14.13.21
Flavonoid Biosynthesis	Cluster-15126.103299	2.38	5.39667	1.90667	1.19733	0	-1.11319	K05278	flavonol synthase	EC:1.14.11.23
Flavonoid Biosynthesis	Cluster-15126.124833	1.67	4.02667	4.93667	1.28542	1.93023	0	K05278	flavonol synthase	EC:1.14.11.23
Flavonoid Biosynthesis	Cluster-15126.147523	10.2067	14.9833	29.8067	0	1.91152	1.35556	K05278	flavonol synthase	EC:1.14.11.23
Flavonoid Biosynthesis	Cluster-15126.160475	8.69333	2.94	9.10667	-1.54813	0	2.00011	K05278	flavonol synthase	EC:1.14.11.23
Flavonoid Biosynthesis	Cluster-15126.218729	4.85667	2.70333	0.483333	0	-2.92715	-2.09182	K05278	flavonol synthase	EC:1.14.11.23
Flavonoid Biosynthesis	Cluster-15126.254766	17.8933	4.75	6.88	-1.89603	-1.0101	0	K05278	flavonol synthase	EC:1.14.20.6
Flavonoid Biosynthesis	Cluster-15126.62742	0.266667	2.64333	0.79	3.32832	1.93829	-1.36937	K05278	flavonol synthase	EC:1.14.11.23
Flavonoid Biosynthesis	Cluster-15126.80800	43.9133	0.02	1.75	-10.9889	-4.287	6.72087	K05278	flavonol synthase	EC:1.14.11.23
Flavonoid Biosynthesis	Cluster-15126.86241	0	16.2633	4.91333	0	0	-1.36517	K05278	flavonol synthase	EC:1.14.11.23
Flavonoid Biosynthesis	Cluster-15126.120898	16.5133	0.0333333	0.293333	-8.86016	-5.51071	0	K00475	naringenin3-dioxygenase	EC:1.14.11.9
Flavonoid Biosynthesis	Cluster-15126.140514	0	0.276667	1.78333	0	7.9557	2.99007	K00475	naringenin3-dioxygenase	EC:1.14.11.9
Flavonoid Biosynthesis	Cluster-15126.140516	5.79667	0.63	0.653333	-3.18388	-2.79174	0	K00475	naringenin3-dioxygenase	EC:1.14.11.9
Flavonoid Biosynthesis	Cluster-15126.140526	3.2	0	1.49333	-7.94575	0	7.23888	K00475	naringenin3-dioxygenase	EC:1.14.11.9
Flavonoid Biosynthesis	Cluster-15126.140528	30.6	92.73	113.777	1.61558	2.26149	0	K00475	naringenin3-dioxygenase	EC:1.14.11.9
Flavonoid Biosynthesis	Cluster-15126.187099	39.8767	0	1.54	-7.32501	-4.52141	0	K00475	naringenin3-dioxygenase	EC:1.14.11.9
Flavonoid Biosynthesis	Cluster-15126.220464	0.703333	3.55	0.673333	2.33252	0	-2.01393	K00475	naringenin3-dioxygenase	EC:1.14.11.9
Flavonoid Biosynthesis	Cluster-15126.225805	21.5633	0.593333	1.97667	-5.154	-3.06832	2.09627	K00475	naringenin3-dioxygenase	EC:1.14.11.9
Flavonoid Biosynthesis	Cluster-15126.261664	0.696667	6.59667	1.4	3.21401	0	-1.85933	K00475	naringenin3-dioxygenase	EC:1.14.11.9
Flavonoid Biosynthesis	Cluster-15126.110577	50.5433	10.5033	12.63	-2.25139	-1.6379	0	K13065	shikimate O-hydroxycinnamoyltransferase	EC:2.3.1.133
Flavonoid Biosynthesis	Cluster-15126.114315	85.4567	14.2867	23.24	-2.56569	-1.51258	1.06806	K13065	shikimate O-hydroxycinnamoyltransferase	EC:2.3.1.133
Flavonoid Biosynthesis	Cluster-15126.128964	0	0.0233333	2.81667	0	9.8676	7.4004	K13065	shikimate O-hydroxycinnamoyltransferase	EC:2.3.1.133
Flavonoid Biosynthesis	Cluster-15126.128965	0.0166667	0.11	1.29	0	6.87867	3.84701	K13065	shikimate O-hydroxycinnamoyltransferase	EC:2.3.1.133
Flavonoid Biosynthesis	Cluster-15126.128966	2.97667	0.183333	0	-4.0403	0	0	K13065	shikimate O-hydroxycinnamoyltransferase	EC:2.3.1.133
Flavonoid Biosynthesis	Cluster-15126.128968	2.47	1.30667	0.09	0	-4.42288	-3.49737	K13065	shikimate O-hydroxycinnamoyltransferase	EC:2.3.1.133
Flavonoid Biosynthesis	Cluster-15126.128969	0.75	1.71667	2.39333	1.19822	2.02882	0	K13065	shikimate O-hydroxycinnamoyltransferase	EC:2.3.1.133
Flavonoid Biosynthesis	Cluster-15126.131109	19.3067	5.30333	13.1367	-1.8481	0	1.67785	K13065	shikimate O-hydroxycinnamoyltransferase	EC:2.3.1.133
Flavonoid Biosynthesis	Cluster-15126.143298	1.51	2.90667	9.31333	0	2.99826	2.04206	K13065	shikimate O-hydroxycinnamoyltransferase	EC:2.3.1.133
Flavonoid Biosynthesis	Cluster-15126.145006	28.86	11.5267	31.3967	-1.34111	0	1.82848	K13065	shikimate O-hydroxycinnamoyltransferase	EC:2.3.1.133
Flavonoid Biosynthesis	Cluster-15126.149170	4.8	33.53	40.3967	2.81895	3.43734	0	K13065	shikimate O-hydroxycinnamoyltransferase	EC:2.3.1.133
Flavonoid Biosynthesis	Cluster-15126.149171	1.29333	34.79	22.39	4.7675	4.4829	0	K13065	shikimate O-hydroxycinnamoyltransferase	EC:2.3.1.133
Flavonoid Biosynthesis	Cluster-15126.161874	0.0833333	0.32	2.10333	0	5.07649	3.0535	K13065	shikimate O-hydroxycinnamoyltransferase	EC:2.3.1.133
Flavonoid Biosynthesis	Cluster-15126.161905	1.34	0.0866667	0	-3.93541	-6.4676	0	K13065	shikimate O-hydroxycinnamoyltransferase	EC:2.3.1.133
Flavonoid Biosynthesis	Cluster-15126.170999	5.72333	11.3967	58.0133	0	3.68021	2.75299	K13065	shikimate O-hydroxycinnamoyltransferase	EC:2.3.1.133
Flavonoid Biosynthesis	Cluster-15126.171001	1.87	0.17	15.5	-3.42544	3.41165	6.85901	K13065	shikimate O-hydroxycinnamoyltransferase	EC:2.3.1.133
Flavonoid Biosynthesis	Cluster-15126.171174	3.44667	4.91	28.5633	0	3.41328	2.90444	K13065	shikimate O-hydroxycinnamoyltransferase	EC:2.3.1.133
Flavonoid Biosynthesis	Cluster-15126.173495	27.86	63.42	15.6333	1.20265	0	-1.65573	K13065	shikimate O-hydroxycinnamoyltransferase	EC:2.3.1.133
Flavonoid Biosynthesis	Cluster-15126.182147	564.493	579.933	16.3867	0	-4.73798	-4.77968	K13065	shikimate O-hydroxycinnamoyltransferase	EC:2.3.1.133
Flavonoid Biosynthesis	Cluster-15126.184072	11.71	16.3	0.25	0	-5.20907	-5.7014	K13065	shikimate O-hydroxycinnamoyltransferase	EC:2.3.1.133
Flavonoid Biosynthesis	Cluster-15126.18445	1.35333	0.45	0	-1.5704	-6.27018	0	K13065	shikimate O-hydroxycinnamoyltransferase	EC:2.3.1.133
Flavonoid Biosynthesis	Cluster-15126.194777	1.89	25.8	3.73333	3.72602	0	-2.34198	K13065	shikimate O-hydroxycinnamoyltransferase	EC:2.3.1.133
Flavonoid Biosynthesis	Cluster-15126.197935	4.91333	0.98	0.423333	-2.31355	-3.29253	0	K13065	shikimate O-hydroxycinnamoyltransferase	EC:2.3.1.133
Flavonoid Biosynthesis	Cluster-15126.203091	7.41333	7.24333	0.98	0	-2.52059	-2.49422	K13065	shikimate O-hydroxycinnamoyltransferase	EC:2.3.1.133
Flavonoid Biosynthesis	Cluster-15126.203731	3.82	0	0.333333	0	-3.16347	0	K13065	shikimate O-hydroxycinnamoyltransferase	EC:2.3.1.133
Flavonoid Biosynthesis	Cluster-15126.206725	1.86333	2.18667	5.95333	0	2.03515	1.79878	K13065	shikimate O-hydroxycinnamoyltransferase	EC:2.3.1.133
Flavonoid Biosynthesis	Cluster-15126.221214	1.14	5.98	3.89667	2.41788	2.13915	0	K13065	shikimate O-hydroxycinnamoyltransferase	EC:2.3.1.133
Flavonoid Biosynthesis	Cluster-15126.227913	5.24333	0	13.5633	0	1.74168	0	K13065	shikimate O-hydroxycinnamoyltransferase	EC:2.3.1.133
Flavonoid Biosynthesis	Cluster-15126.227916	1.02333	1.27333	5.21333	0	2.69281	2.42077	K13065	shikimate O-hydroxycinnamoyltransferase	EC:2.3.1.133
Flavonoid Biosynthesis	Cluster-15126.232291	9.12	2.87333	6.75	-1.64806	0	1.60161	K13065	shikimate O-hydroxycinnamoyltransferase	EC:2.3.1.133
Flavonoid Biosynthesis	Cluster-15126.237979	0.426667	0.836667	4.44	0	3.76863	2.78643	K13065	shikimate O-hydroxycinnamoyltransferase	EC:2.3.1.133
Flavonoid Biosynthesis	Cluster-15126.249927	5.32333	0	9.32333	0	1.18969	0	K13065	shikimate O-hydroxycinnamoyltransferase	EC:2.3.1.133
Flavonoid Biosynthesis	Cluster-15126.272278	0	0.406667	1.33	0	0	2.09071	K13065	shikimate O-hydroxycinnamoyltransferase	EC:2.3.1.133
Flavonoid Biosynthesis	Cluster-15126.276267	11.1833	270.64	54.4667	4.61452	2.65203	-1.947	K13065	shikimate O-hydroxycinnamoyltransferase	EC:2.3.1.133
Flavonoid Biosynthesis	Cluster-15126.3482	7.47333	10.98	29.1167	0	2.24686	1.78821	K13065	shikimate O-hydroxycinnamoyltransferase	EC:2.3.1.133
Flavonoid Biosynthesis	Cluster-15126.66229	17.5933	0.406667	0	-5.42091	-10.474	0	K13065	shikimate O-hydroxycinnamoyltransferase	EC:2.3.1.133
Flavonoid Biosynthesis	Cluster-15126.71411	2.91333	1.68333	5.17667	0	1.19409	1.98472	K13065	shikimate O-hydroxycinnamoyltransferase	EC:2.3.1.133
Flavonoid Biosynthesis	Cluster-15126.87284	15.6133	26.39	1.04333	0	-3.50955	-4.26804	K13065	shikimate O-hydroxycinnamoyltransferase	EC:2.3.1.133
Flavonoid Biosynthesis	Cluster-15126.92236	21.4667	26.5567	0.396667	0	-5.40062	-5.70284	K13065	shikimate O-hydroxycinnamoyltransferase	EC:2.3.1.133
Flavonoid Biosynthesis	Cluster-15126.93226	35.8867	39.4567	0.26	0	-6.78557	-6.91521	K13065	shikimate O-hydroxycinnamoyltransferase	EC:2.3.1.133
Flavonoid Biosynthesis	Cluster-15126.94342	0	0	19.8467	0	9.16704	9.14188	K13065	shikimate O-hydroxycinnamoyltransferase	EC:2.3.1.133
Flavonoid Biosynthesis	Cluster-15126.94893	6.24	4.40333	0.156667	0	-5.04323	-4.52587	K13065	shikimate O-hydroxycinnamoyltransferase	EC:2.3.1.133
Phenylalanine biosynthesis	Cluster-15126.197670	1.69333	7.04	0.13	2.06436	-3.31997	-5.38485	K10775	phenylalanine ammonia-lyase	EC:4.3.1.24
Phenylalanine biosynthesis	Cluster-15126.122563	3.31667	2.83333	0.573333	#N/A	-2.15356	-1.92716	K10775	phenylalanine ammonia-lyase	EC:4.3.1.24
Phenylalanine biosynthesis	Cluster-15126.168943	2.99	11.5833	0.846667	1.97841	-1.46116	-3.42786	K10775	phenylalanine ammonia-lyase	EC:4.3.1.24
Phenylalanine biosynthesis	Cluster-15126.81423	0.27	2.57	0.88	3.27557	2.08295	-1.17594	K10775	phenylalanine ammonia-lyase	EC:4.3.1.24
Phenylalanine biosynthesis	Cluster-15126.107099	10.56	8.81667	1.22333	#N/A	-2.736	-2.47508	K10775	phenylalanine ammonia-lyase	EC:4.3.1.24
Phenylalanine biosynthesis	Cluster-15126.143118	7.93	6.32667	1.67333	#N/A	-1.88219	-1.55804	K10775	phenylalanine ammonia-lyase	EC:4.3.1.24
Phenylalanine biosynthesis	Cluster-15126.253206	0.786667	0.786667	1.74	#N/A	1.51143	1.50643	K10775	phenylalanine ammonia-lyase	EC:4.3.1.24
Phenylalanine biosynthesis	Cluster-15126.168942	10.03	9.14333	2.07333	#N/A	-1.90562	-1.7792	K10775	phenylalanine ammonia-lyase	EC:4.3.1.24
Phenylalanine biosynthesis	Cluster-15126.146993	10.5967	11.8233	2.91	#N/A	-1.49331	-1.65428	K10775	phenylalanine ammonia-lyase	EC:4.3.1.24
Phenylalanine biosynthesis	Cluster-15126.40449	22.0567	#N/A	3.80333	#N/A	-2.18049	#N/A	K10775	phenylalanine ammonia-lyase	EC:4.3.1.24
Phenylalanine biosynthesis	Cluster-15126.129124	29.64	19.9367	4.17	#N/A	-2.47032	-1.8964	K10775	phenylalanine ammonia-lyase	EC:4.3.1.24
Phenylalanine biosynthesis	Cluster-15126.94670	42.0733	32.8733	6.80667	#N/A	-2.25634	-1.90442	K10775	phenylalanine ammonia-lyase	EC:4.3.1.24
Phenylalanine biosynthesis	Cluster-15126.118536	58.63	54.7233	7.42667	#N/A	-2.61669	-2.51739	K10775	phenylalanine ammonia-lyase	EC:4.3.1.24
Phenylalanine biosynthesis	Cluster-15126.114641	82.3267	70.94	9.32333	#N/A	-2.7821	-2.53605	K10775	phenylalanine ammonia-lyase	EC:4.3.1.24
Phenylalanine biosynthesis	Cluster-15126.90443	129.857	115.793	14.7533	#N/A	-2.79408	-2.61028	K10775	phenylalanine ammonia-lyase	EC:4.3.1.24
Phenylalanine biosynthesis	Cluster-15126.99638	135.63	124.227	28.88	#N/A	-1.87964	-1.74356	K10775	phenylalanine ammonia-lyase	EC:4.3.1.24
Phenylalanine biosynthesis	Cluster-15126.87503	0.113333	3.35667	0.6	5.17852	#N/A	-2.11315	K10775	phenylalanine ammonia-lyase	EC:4.3.1.24
Phenylalanine biosynthesis	Cluster-15126.251088	0.656667	1.89333	#N/A	1.53199	#N/A	#N/A	K10775	phenylalanine ammonia-lyase	EC:4.3.1.24
Phenylalanine biosynthesis	Cluster-15126.13099	0.663333	2.26333	0.226667	1.80735	#N/A	-2.98797	K10775	phenylalanine ammonia-lyase	EC:4.3.1.24
Phenylalanine biosynthesis	Cluster-15126.19945	0.846667	2.87	0	1.7875	#N/A	-6.90512	K10775	phenylalanine ammonia-lyase	EC:4.3.1.24
Phenylalanine biosynthesis	Cluster-15126.89480	1.51667	4.31333	0.77	1.54005	#N/A	-2.12778	K10775	phenylalanine ammonia-lyase	EC:4.3.1.24
Phenylalanine biosynthesis	Cluster-15126.197672	2.78667	15.5633	1.21	2.51833	#N/A	-3.31362	K10775	phenylalanine ammonia-lyase	EC:4.3.1.24
Phenylalanine biosynthesis	Cluster-15126.91735	5.52	1.28333	2.72333	-2.09006	#N/A	1.45893	K10775	phenylalanine ammonia-lyase	EC:4.3.1.24
Phenylalanine biosynthesis	Cluster-15126.123155	5.96667	1.85333	3.96	-1.67202	#N/A	1.45726	K10775	phenylalanine ammonia-lyase	EC:4.3.1.24
Phenylalanine biosynthesis	Cluster-15126.261453	6.94667	2.31333	#N/A	-1.56629	#N/A	#N/A	K10775	phenylalanine ammonia-lyase	EC:4.3.1.24
Plant-hormone signaling	Cluster-15126.255116	6.89	1.7	1.05	-2.0042	-2.34567	0	K12126	phytochrome-interacting factor 3
Plant-hormone signaling	Cluster-15126.151639	0.156667	0.636667	11.87	0	6.50093	4.56171	K12126	phytochrome-interacting factor 3
Plant-hormone signaling	Cluster-15126.174327	0.85	0	13.87	0	4.36012	0	K12126	phytochrome-interacting factor 3
Plant-hormone signaling	Cluster-15126.55496	0.946667	2.54	0	1.45268	0	0	K12126	phytochrome-interacting factor 3
Plant-hormone signaling	Cluster-15126.193931	1.67	0.753333	0	-1.11458	-7.23118	-6.10283	K12126	phytochrome-interacting factor 3
Plant-hormone signaling	Cluster-15126.261882	0	5.80667	1.67	0	0	-1.43222	K12126	phytochrome-interacting factor 3
Plant-hormone signaling	Cluster-15126.96776	1.55667	1.31333	0.153333	0	-2.81955	-2.58576	K12126	phytochrome-interacting factor 3
Plant-hormone signaling	Cluster-15126.35948	2.07333	1.29333	0.223333	0	-2.88877	-2.21384	K12126	phytochrome-interacting factor 3
Plant-hormone signaling	Cluster-15126.214717	1.87	4.06667	1.1	1.15113	0	-1.53235	K12126	phytochrome-interacting factor 3
Plant-hormone signaling	Cluster-15126.231537	2.21	0.403333	0	0	-8.3535	-5.89893	K12126	phytochrome-interacting factor 3
Plant-hormone signaling	Cluster-15126.216044	2.97667	0.653333	0.0166667	-2.17904	-7.02686	0	K12126	phytochrome-interacting factor 3
Plant-hormone signaling	Cluster-15126.242303	3.21333	3.2	0.0933333	0	-4.78383	-4.77651	K12126	phytochrome-interacting factor 3
Plant-hormone signaling	Cluster-15126.257223	15.74	10.1233	0.32	0	-5.33364	-4.6998	K12126	phytochrome-interacting factor 3
Plant-hormone signaling	Cluster-15126.161369	0	3.06333	5.40333	8.40659	9.56774	1.17619	K12126	phytochrome-interacting factor 3
Plant-hormone signaling	Cluster-15126.158188	0	1.70667	7.07333	7.42519	9.83261	2.42371	K12126	phytochrome-interacting factor 3
Plant-hormone signaling	Cluster-15126.155006	0.486667	13.91	53.5867	4.86281	7.1612	2.31352	K12126	phytochrome-interacting factor 3
Plant-hormone signaling	Cluster-15126.71769	1.72667	0.773333	0	-1.14128	0	0	K12126	phytochrome-interacting factor 3
Plant-hormone signaling	Cluster-15126.110376	0	1.13	0.173333	0	0	-2.30244	K12126	phytochrome-interacting factor 3
Plant-hormone signaling	Cluster-15126.155004	0.273333	4.64333	26.33	4.12613	6.98592	2.87464	K12126	phytochrome-interacting factor 3
Plant-hormone signaling	Cluster-15126.134630	3.55	33.6567	28.85	3.2627	3.39119	0	K12126	phytochrome-interacting factor 3
Plant-hormone signaling	Cluster-15126.56917	3.09333	2.04333	0.0866667	0	-4.69338	-4.0992	K12126	phytochrome-interacting factor 3
Plant-hormone signaling	Cluster-15126.71770	2.27667	0	0.24	0	-2.88925	0	K12126	phytochrome-interacting factor 3
Plant-hormone signaling	Cluster-15126.39867	3.37667	1.55333	0.496667	-1.12733	-2.40734	0	K12126	phytochrome-interacting factor 3
Plant-hormone signaling	Cluster-15126.234709	4.82	2.61	0.883333	0	-2.07306	-1.20002	K12126	phytochrome-interacting factor 3
Plant-hormone signaling	Cluster-15126.138866	0.153333	1.75	0.263333	3.53123	0	-2.3687	K12126	phytochrome-interacting factor 3
Plant-hormone signaling	Cluster-15126.166876	0.0366667	0.233333	1.26	0	5.62712	2.79198	K12126	phytochrome-interacting factor 3
Plant-hormone signaling	Cluster-15126.138869	0.296667	0.463333	1.83333	0	3.00399	2.37692	K12126	phytochrome-interacting factor 3
Plant-hormone signaling	Cluster-15126.138861	1.93333	3.57667	19.6833	0	3.72338	2.82586	K12126	phytochrome-interacting factor 3
Plant-hormone signaling	Cluster-15126.138865	0.0733333	2.28333	0	4.90002	0	-8.68816	K12126	phytochrome-interacting factor 3
Plant-hormone signaling	Cluster-15126.138867	0.113333	1.37333	0.06	3.56938	0	-4.35294	K12126	phytochrome-interacting factor 3
Plant-hormone signaling	Cluster-15126.138868	41.8333	40.3533	9.39333	0	-1.78485	-1.73532	K12126	phytochrome-interacting factor 3
Plant-hormone signaling	Cluster-15126.63736	3.64667	0	0.48	0	-2.60303	0	K12126	phytochrome-interacting factor 3
Plant-hormone signaling	Cluster-15126.143165	1.70333	3.88667	26.9067	1.20818	4.35053	3.15806	K12126	phytochrome-interacting factor 3
Plant-hormone signaling	Cluster-15126.159740	1.14	0.18	6.38	-2.60933	2.86913	5.48476	K12126	phytochrome-interacting factor 3
Plant-hormone signaling	Cluster-15126.82717	1.20667	0	0	-7.00877	-6.67901	0	K12126	phytochrome-interacting factor 3
Plant-hormone signaling	Cluster-15126.216470	1.35333	0.16	0.0733333	-2.99451	-3.95484	0	K12126	phytochrome-interacting factor 3
Plant-hormone signaling	Cluster-15126.73763	2.76667	3.69333	0.32	0	-2.72372	-3.15487	K12126	phytochrome-interacting factor 3
Plant-hormone signaling	Cluster-15126.84603	0.593333	0.683333	3.52667	0	2.99533	2.72903	K12126	phytochrome-interacting factor 3
Plant-hormone signaling	Cluster-15126.151637	0.146667	0.676667	8.07	0	6.2256	3.97404	K12126	phytochrome-interacting factor 3
Plant-hormone signaling	Cluster-15126.61967	2.85667	3.86333	0	0	-8.53507	-8.96226	K13413	mitogen-activated protein kinase kinase 44656	EC:2.7.12.2
Plant-hormone signaling	Cluster-15126.104521	5.41333	0	9.77333	0	1.2204	0	K13413	mitogen-activated protein kinase kinase 44656	EC:2.7.12.2
Plant-hormone signaling	Cluster-15126.129537	0	0	1.49667	0	0	8.44397	K13413	mitogen-activated protein kinase kinase 44656	EC:2.7.12.2
Plant-hormone signaling	Cluster-15126.133781	11.38	12.43	2.26333	0	-1.96284	-2.09363	K13413	mitogen-activated protein kinase kinase 44656	EC:2.7.12.2
Plant-hormone signaling	Cluster-15126.252640	4.01667	0.21	0	-4.20986	-8.05905	0	K13413	mitogen-activated protein kinase kinase 44656	EC:2.7.12.2
Plant-hormone signaling	Cluster-15126.252643	2.93	0.393333	0	-2.81914	-6.34632	0	K13413	mitogen-activated protein kinase kinase 44656	EC:2.7.12.2
Plant-hormone signaling	Cluster-15126.269126	12.0733	0.516667	0	-4.55555	-7.40756	0	K13413	mitogen-activated protein kinase kinase 44656	EC:2.7.12.2
Plant-hormone signaling	Cluster-10546.0	7.95667	0.693333	0	-3.4976	-7.34772	0	K13413	mitogen-activated protein kinase kinase 44656	EC:2.7.12.2
Plant-hormone signaling	Cluster-15126.274412	4.5	0.826667	0	-2.4326	-6.13255	0	K13413	mitogen-activated protein kinase kinase 44656	EC:2.7.12.2
Plant-hormone signaling	Cluster-15126.96028	4.4	0.343333	0.06	-3.63777	-5.88793	0	K13413	mitogen-activated protein kinase kinase 44656	EC:2.7.12.2
Plant-hormone signaling	Cluster-15126.222077	6.09667	1.46	0.156667	-2.05951	-4.84607	0	K13413	mitogen-activated protein kinase kinase 44656	EC:2.7.12.2
Plant-hormone signaling	Cluster-15126.65212	2.61333	1.34667	0.173333	0	-3.5731	-2.60856	K13413	mitogen-activated protein kinase kinase 44656	EC:2.7.12.2
Plant-hormone signaling	Cluster-15126.220903	2.14667	2.59	0.183333	0	-3.13004	-3.39776	K13413	mitogen-activated protein kinase kinase 44656	EC:2.7.12.2
Plant-hormone signaling	Cluster-15126.113755	1.91333	1.27333	0.213333	0	-2.82588	-2.26018	K13413	mitogen-activated protein kinase kinase 44656	EC:2.7.12.2
Plant-hormone signaling	Cluster-15126.252644	3.52667	0.226667	0.256667	-3.89177	-3.43768	0	K13413	mitogen-activated protein kinase kinase 44656	EC:2.7.12.2
Plant-hormone signaling	Cluster-15126.66573	9.78667	1.12333	0.286667	-3.1162	-4.77693	0	K13413	mitogen-activated protein kinase kinase 44656	EC:2.7.12.2
Plant-hormone signaling	Cluster-15126.12718	4.90667	0	0.36	-6.67639	-3.44828	0	K13413	mitogen-activated protein kinase kinase 44656	EC:2.7.12.2
Plant-hormone signaling	Cluster-15126.104419	5.68	2.18	0.36	-1.35535	-3.55042	-2.18235	K13413	mitogen-activated protein kinase kinase 44656	EC:2.7.12.2
Plant-hormone signaling	Cluster-15126.96736	12.6667	0.416667	0.37	-4.87687	-4.66239	0	K13413	mitogen-activated protein kinase kinase 44656	EC:2.7.12.2
Plant-hormone signaling	Cluster-15126.100221	8.09667	6.14	0.46	0	-3.81254	-3.41276	K13413	mitogen-activated protein kinase kinase 44656	EC:2.7.12.2
Plant-hormone signaling	Cluster-15983.0	0.16	6.87333	0.49	5.43173	0	-3.45984	K13413	mitogen-activated protein kinase kinase 44656	EC:2.7.12.2
Plant-hormone signaling	Cluster-15126.265532	8.11	2.90333	0.846667	-1.46719	-2.89896	0	K13413	mitogen-activated protein kinase kinase 44656	EC:2.7.12.2
Plant-hormone signaling	Cluster-15126.193838	18.6867	9.86667	0.89	0	-4.02224	-3.10036	K13413	mitogen-activated protein kinase kinase 44656	EC:2.7.12.2
Plant-hormone signaling	Cluster-15126.91512	8.16333	3.98	1.46333	-1.0164	-2.14192	-1.11007	K13413	mitogen-activated protein kinase kinase 44656	EC:2.7.12.2
Plant-hormone signaling	Cluster-15126.53535	18.5267	4.89333	1.84333	-1.91318	-2.96201	0	K13413	mitogen-activated protein kinase kinase 44656	EC:2.7.12.2
Plant-hormone signaling	Cluster-15126.187392	12.56	7.68	1.94	0	-2.32819	-1.61672	K13413	mitogen-activated protein kinase kinase 44656	EC:2.7.12.2
Plant-hormone signaling	Cluster-15126.58244	0.86	1.23667	2.34	0	1.84103	1.266	K13413	mitogen-activated protein kinase kinase 44656	EC:2.7.12.2
Plant-hormone signaling	Cluster-15126.99120	36.82	14.9067	4.07667	-1.29638	-2.81416	-1.50264	K13413	mitogen-activated protein kinase kinase 44656	EC:2.7.12.2
Plant-hormone signaling	Cluster-15126.167510	20.2433	5.46333	4.87667	-1.87509	-1.68757	0	K13413	mitogen-activated protein kinase kinase 44656	EC:2.7.12.2
Plant-hormone signaling	Cluster-15126.98488	0.93	1.21667	9.47667	0	3.70767	3.31747	K13413	mitogen-activated protein kinase kinase 44656	EC:2.7.12.2
Plant-hormone signaling	Cluster-15126.61875	1.86667	2.30667	15.85	0	3.44657	3.14771	K13413	mitogen-activated protein kinase kinase 44656	EC:2.7.12.2
Plant-hormone signaling	Cluster-15126.148527	10.5133	9.85667	60.6833	0	2.8914	2.99157	K13413	mitogen-activated protein kinase kinase 44656	EC:2.7.12.2
Plant-hormone signaling	Cluster-15126.104542	0	1.89	5.01667	0	0	1.7792	K13413	mitogen-activated protein kinase kinase 44656	EC:2.7.12.2
Plant-hormone signaling	Cluster-15126.239978	18.4233	4.83333	2.98667	-1.90621	-2.25852	0	K13415	protein brassinosteroid insensitive 1	EC:2.7.10.1 2.7.11.1
Plant-hormone signaling	Cluster-15126.87373	13.0633	1.54667	3.07667	-3.06148	-1.72408	1.35256	K13415	protein brassinosteroid insensitive 1	EC:2.7.10.1 2.7.11.1
Plant-hormone signaling	Cluster-15126.122970	6.71333	5.07667	10.96	0	1.0788	1.48042	K13415	protein brassinosteroid insensitive 1	EC:2.7.10.1 2.7.11.1
Plant-hormone signaling	Cluster-15126.1794	2.57333	0.566667	0.32	-2.17193	-2.67717	0	K13415	protein brassinosteroid insensitive 1	EC:2.7.10.1 2.7.11.1
Plant-hormone signaling	Cluster-15126.96743	1.36	0.653333	0.48	-1.03315	-1.15757	0	K13415	protein brassinosteroid insensitive 1	EC:2.7.10.1 2.7.11.1
Plant-hormone signaling	Cluster-15126.161075	3.41333	11.7167	15.1133	1.79967	2.51733	0	K13415	protein brassinosteroid insensitive 1	EC:2.7.10.1 2.7.11.1
Plant-hormone signaling	Cluster-15126.223542	0.73	0	0	0	-6.55827	0	K13415	protein brassinosteroid insensitive 1	EC:2.7.10.1 2.7.11.1
Plant-hormone signaling	Cluster-15126.258955	2.17667	1.69667	0.42	0	-1.99967	-1.64442	K13415	protein brassinosteroid insensitive 1	EC:2.7.10.1 2.7.11.1
Plant-hormone signaling	Cluster-15126.188808	2.95667	0.0733333	0	-5.35335	-9.46641	0	K13415	protein brassinosteroid insensitive 1	EC:2.7.10.1 2.7.11.1
Plant-hormone signaling	Cluster-15126.261029	4.79	1.32	0	-1.85617	-8.49525	-6.62392	K13415	protein brassinosteroid insensitive 1	EC:2.7.10.1 2.7.11.1
Plant-hormone signaling	Cluster-15126.201197	3.94333	0.436667	0.09	-3.16359	-5.0309	-1.85869	K13415	protein brassinosteroid insensitive 1	EC:2.7.10.1 2.7.11.1
Plant-hormone signaling	Cluster-15126.272113	9.54	1.85667	0.12	-2.34426	-5.85402	-3.5266	K13415	protein brassinosteroid insensitive 1	EC:2.7.10.1 2.7.11.1
Plant-hormone signaling	Cluster-15126.83975	6.82333	0.316667	0.15	-4.47023	-5.14811	0	K13415	protein brassinosteroid insensitive 1	EC:2.7.10.1 2.7.11.1
Plant-hormone signaling	Cluster-15126.216632	15.1433	11.41	0.46	0	-4.67848	-4.27377	K13415	protein brassinosteroid insensitive 1	EC:2.7.10.1 2.7.11.1
Plant-hormone signaling	Cluster-15126.86801	5.17667	0	9.17	0	1.18803	0	K13415	protein brassinosteroid insensitive 1	EC:2.7.10.1 2.7.11.1
Plant-hormone signaling	Cluster-15126.105414	0	4.79667	1.58333	0	0	-1.23837	K13415	protein brassinosteroid insensitive 1	EC:2.7.10.1 2.7.11.1
Plant-hormone signaling	Cluster-15126.87419	15.4233	24.2933	0.0533333	0	-7.89997	-8.56737	K13415	protein brassinosteroid insensitive 1	EC:2.7.10.1 2.7.11.1
Plant-hormone signaling	Cluster-15126.98449	8.76333	4.43	0.766667	0	-3.16163	-2.1785	K13415	protein brassinosteroid insensitive 1	EC:2.7.10.1 2.7.11.1
Plant-hormone signaling	Cluster-15126.94221	14.1133	0.00666667	0.0166667	-12.0941	-9.32472	0	K13415	protein brassinosteroid insensitive 1	EC:2.7.10.1 2.7.11.1
Plant-hormone signaling	Cluster-15126.208449	1.26667	0.18	0	-2.80523	-8.28489	0	K13415	protein brassinosteroid insensitive 1	EC:2.7.10.1 2.7.11.1
Plant-hormone signaling	Cluster-15126.129199	0.0533333	2.61667	0	5.51451	0	-8.98145	K13415	protein brassinosteroid insensitive 1	EC:2.7.10.1 2.7.11.1
Plant-hormone signaling	Cluster-15126.176904	0.803333	0.54	0.0733333	0	-3.1193	-2.58207	K13415	protein brassinosteroid insensitive 1	EC:2.7.10.1 2.7.11.1
Plant-hormone signaling	Cluster-15126.173998	0.87	0	0.116667	0	-2.50112	0	K13415	protein brassinosteroid insensitive 1	EC:2.7.10.1 2.7.11.1
Plant-hormone signaling	Cluster-15126.151773	2.82	0	0.25	0	-3.08227	0	K13415	protein brassinosteroid insensitive 1	EC:2.7.10.1 2.7.11.1
Plant-hormone signaling	Cluster-15126.189589	5.15333	0	0.346667	0	-3.57083	0	K13415	protein brassinosteroid insensitive 1	EC:2.7.10.1 2.7.11.1
Plant-hormone signaling	Cluster-15126.82881	0.196667	0.0366667	0.873333	0	2.5385	5.09271	K13415	protein brassinosteroid insensitive 1	EC:2.7.10.1 2.7.11.1
Plant-hormone signaling	Cluster-15126.91537	42.3967	12.3633	1.05	-1.7618	-4.96364	-3.18677	K13415	protein brassinosteroid insensitive 1	EC:2.7.10.1 2.7.11.1
Plant-hormone signaling	Cluster-15126.67273	3.01667	7.55	1.36	1.32653	0	-2.08044	K13415	protein brassinosteroid insensitive 1	EC:2.7.10.1 2.7.11.1
Plant-hormone signaling	Cluster-15126.196306	12.3233	6.39667	1.43667	0	-2.73921	-1.79813	K13415	protein brassinosteroid insensitive 1	EC:2.7.10.1 2.7.11.1
Plant-hormone signaling	Cluster-15126.103816	5.36333	5.04333	1.83667	0	-1.17299	-1.08864	K13415	protein brassinosteroid insensitive 1	EC:2.7.10.1 2.7.11.1
Plant-hormone signaling	Cluster-15126.108108	6.15667	0	2.3	0	-1.05909	0	K13415	protein brassinosteroid insensitive 1	EC:2.7.10.1 2.7.11.1
Plant-hormone signaling	Cluster-15126.193024	9.88333	0	2.70333	0	-1.50011	0	K13415	protein brassinosteroid insensitive 1	EC:2.7.10.1 2.7.11.1
Plant-hormone signaling	Cluster-15126.176905	7.31667	0	2.72333	0	-1.06482	0	K13415	protein brassinosteroid insensitive 1	EC:2.7.10.1 2.7.11.1
Plant-hormone signaling	Cluster-15126.111324	13.0567	0	3.82333	0	-1.40704	0	K13415	protein brassinosteroid insensitive 1	EC:2.7.10.1 2.7.11.1
Plant-hormone signaling	Cluster-15126.176034	4.96667	3.15667	10.82	0	1.48832	2.14616	K13415	protein brassinosteroid insensitive 1	EC:2.7.10.1 2.7.11.1
Plant-hormone signaling	Cluster-15126.165940	6.04	4.11667	11.4967	0	1.28776	1.84692	K13415	protein brassinosteroid insensitive 1	EC:2.7.10.1 2.7.11.1
Plant-hormone signaling	Cluster-15126.103817	0	6.92	2.36333	0	0	-1.18661	K13415	protein brassinosteroid insensitive 1	EC:2.7.10.1 2.7.11.1
Plant-hormone signaling	Cluster-15126.191841	5.95	5.21	0.466667	0	-3.16875	-3.00729	K13415	protein brassinosteroid insensitive 1	EC:2.7.10.1 2.7.11.1
Plant-hormone signaling	Cluster-15126.88481	8.90667	5.73333	1.50333	0	-2.21593	-1.56902	K13415	protein brassinosteroid insensitive 1	EC:2.7.10.1 2.7.11.1
Plant-hormone signaling	Cluster-15126.195639	17.6033	15.7733	3.63667	0	-1.90576	-1.74278	K13415	protein brassinosteroid insensitive 1	EC:2.7.10.1 2.7.11.1
Plant-hormone signaling	Cluster-15126.88482	19.4567	12.11	4.14333	0	-1.86666	-1.18185	K13415	protein brassinosteroid insensitive 1	EC:2.7.10.1 2.7.11.1
Plant-hormone signaling	Cluster-15126.187010	3.87667	2.77	8.19	0	1.44227	1.93159	K13415	protein brassinosteroid insensitive 1	EC:2.7.10.1 2.7.11.1
Plant-hormone signaling	Cluster-15126.115180	7.06667	5.28	11.9567	0	1.12282	1.54588	K13415	protein brassinosteroid insensitive 1	EC:2.7.10.1 2.7.11.1
Plant-hormone signaling	Cluster-15126.142235	3.07	3.48	18.65	0	2.97146	2.78737	K13415	protein brassinosteroid insensitive 1	EC:2.7.10.1 2.7.11.1
Plant-hormone signaling	Cluster-15126.99419	0	3.78333	0.823333	0	0	-1.87397	K13415	protein brassinosteroid insensitive 1	EC:2.7.10.1 2.7.11.1
Plant-hormone signaling	Cluster-15126.99418	2.46	2.54	0.0633333	0	-4.74727	-4.77788	K13415	protein brassinosteroid insensitive 1	EC:2.7.10.1 2.7.11.1
Plant-hormone signaling	Cluster-15126.84613	8.49	0.6	0.21	-3.87467	-5.18358	0	K13415	protein brassinosteroid insensitive 1	EC:2.7.10.1 2.7.11.1
Plant-hormone signaling	Cluster-15126.111755	2.92333	8.78	0.27	1.6017	-3.04461	-4.61711	K13415	protein brassinosteroid insensitive 1	EC:2.7.10.1 2.7.11.1
Plant-hormone signaling	Cluster-15126.228289	1.63667	1.97333	0.36	0	-1.8041	-2.07624	K13415	protein brassinosteroid insensitive 1	EC:2.7.10.1 2.7.11.1
Plant-hormone signaling	Cluster-15126.120439	6.21	4.27333	0.45	0	-3.37665	-2.84181	K13415	protein brassinosteroid insensitive 1	EC:2.7.10.1 2.7.11.1
Plant-hormone signaling	Cluster-15126.68678	6.68	7.14333	0.813333	0	-2.6574	-2.76762	K13415	protein brassinosteroid insensitive 1	EC:2.7.10.1 2.7.11.1
Plant-hormone signaling	Cluster-15126.228071	3.94	2.5	0.86	0	-1.87059	-1.2023	K13415	protein brassinosteroid insensitive 1	EC:2.7.10.1 2.7.11.1
Plant-hormone signaling	Cluster-15126.68679	2.30333	6.95667	1.01	1.60663	0	-2.45685	K13415	protein brassinosteroid insensitive 1	EC:2.7.10.1 2.7.11.1
Plant-hormone signaling	Cluster-15126.156667	0.486667	0.623333	1.43	0	1.92369	1.56892	K13415	protein brassinosteroid insensitive 1	EC:2.7.10.1 2.7.11.1
Plant-hormone signaling	Cluster-15126.80331	10.7767	7.21667	1.97333	0	-2.08577	-1.51395	K13415	protein brassinosteroid insensitive 1	EC:2.7.10.1 2.7.11.1
Plant-hormone signaling	Cluster-15126.236692	6.44333	0	2.18333	0	-1.17739	0	K13415	protein brassinosteroid insensitive 1	EC:2.7.10.1 2.7.11.1
Plant-hormone signaling	Cluster-15126.109261	12.8567	9.95667	2.34	0	-2.07458	-1.70949	K13415	protein brassinosteroid insensitive 1	EC:2.7.10.1 2.7.11.1
Plant-hormone signaling	Cluster-15126.61579	0.446667	0.303333	2.87	0	3.07416	3.59794	K13415	protein brassinosteroid insensitive 1	EC:2.7.10.1 2.7.11.1
Plant-hormone signaling	Cluster-15126.45536	0	0	3.75667	0	7.0391	7.01473	K13415	protein brassinosteroid insensitive 1	EC:2.7.10.1 2.7.11.1
Plant-hormone signaling	Cluster-15126.95969	33.8067	0	6.62667	0	-2.01057	0	K13415	protein brassinosteroid insensitive 1	EC:2.7.10.1 2.7.11.1
Plant-hormone signaling	Cluster-15126.95527	33.3767	24.3733	7.69667	0	-1.75511	-1.30196	K13415	protein brassinosteroid insensitive 1	EC:2.7.10.1 2.7.11.1
Plant-hormone signaling	Cluster-15126.243788	4.43333	3.40667	8.85	0	1.35307	1.741	K13415	protein brassinosteroid insensitive 1	EC:2.7.10.1 2.7.11.1
Plant-hormone signaling	Cluster-15126.148591	32.0033	0	11.86	0	-1.06566	0	K13415	protein brassinosteroid insensitive 1	EC:2.7.10.1 2.7.11.1
Plant-hormone signaling	Cluster-15126.205773	5.38	3.99	13.7	0	1.71046	2.15043	K13415	protein brassinosteroid insensitive 1	EC:2.7.10.1 2.7.11.1
Plant-hormone signaling	Cluster-15126.196307	8.43333	0	13.96	0	1.09616	0	K13415	protein brassinosteroid insensitive 1	EC:2.7.10.1 2.7.11.1
Plant-hormone signaling	Cluster-15126.38855	12.7933	10.89	38.3833	0	1.91314	2.1912	K13415	protein brassinosteroid insensitive 1	EC:2.7.10.1 2.7.11.1
Plant-hormone signaling	Cluster-15126.66392	17.3867	19.78	40.2733	0	1.57239	1.38969	K13415	protein brassinosteroid insensitive 1	EC:2.7.10.1 2.7.11.1
Plant-hormone signaling	Cluster-15126.11969	0	5.49	0.65	0	0	-2.78823	K13415	protein brassinosteroid insensitive 1	EC:2.7.10.1 2.7.11.1
Plant-hormone signaling	Cluster-15126.70434	0.51	0	0	-6.94966	-6.61943	0	K13415	protein brassinosteroid insensitive 1	EC:2.7.10.1 2.7.11.1
Plant-hormone signaling	Cluster-15126.232763	1.9	0	0	-8.33267	-8.00489	0	K13415	protein brassinosteroid insensitive 1	EC:2.7.10.1 2.7.11.1
Plant-hormone signaling	Cluster-15126.76704	4.28667	0	0	-8.76099	-8.43242	0	K13415	protein brassinosteroid insensitive 1	EC:2.7.10.1 2.7.11.1
Plant-hormone signaling	Cluster-15126.91897	1.44667	0.286667	0	-2.29144	-7.34661	0	K13415	protein brassinosteroid insensitive 1	EC:2.7.10.1 2.7.11.1
Plant-hormone signaling	Cluster-15126.253211	1.59667	0	0	0	-6.84674	0	K13415	protein brassinosteroid insensitive 1	EC:2.7.10.1 2.7.11.1
Plant-hormone signaling	Cluster-15126.258152	1.80667	0	0.0366667	0	-5.20861	0	K13415	protein brassinosteroid insensitive 1	EC:2.7.10.1 2.7.11.1
Plant-hormone signaling	Cluster-15126.82685	1.17	0.226667	0.0633333	-2.36725	-3.75889	0	K13415	protein brassinosteroid insensitive 1	EC:2.7.10.1 2.7.11.1
Plant-hormone signaling	Cluster-15126.206156	23.0433	19.5233	0.0933333	0	-7.66386	-7.42828	K13415	protein brassinosteroid insensitive 1	EC:2.7.10.1 2.7.11.1
Plant-hormone signaling	Cluster-15126.93935	30.5167	10.0933	0.1	-1.57923	-7.93762	-6.34202	K13415	protein brassinosteroid insensitive 1	EC:2.7.10.1 2.7.11.1
Plant-hormone signaling	Cluster-15126.45126	6.68667	3.36333	0.12	0	-5.41906	-4.42731	K13415	protein brassinosteroid insensitive 1	EC:2.7.10.1 2.7.11.1
Plant-hormone signaling	Cluster-15126.225448	1.85667	2.97333	0.166667	0	-3.06376	-3.71833	K13415	protein brassinosteroid insensitive 1	EC:2.7.10.1 2.7.11.1
Plant-hormone signaling	Cluster-15126.72406	1.95333	0	0.21	0	-2.81086	0	K13415	protein brassinosteroid insensitive 1	EC:2.7.10.1 2.7.11.1
Plant-hormone signaling	Cluster-15126.237338	2.84667	0.483333	0.253333	-2.53946	-3.13814	0	K13415	protein brassinosteroid insensitive 1	EC:2.7.10.1 2.7.11.1
Plant-hormone signaling	Cluster-15126.231101	5.98333	1.61	0.27	-1.86812	-4.1055	-2.22171	K13415	protein brassinosteroid insensitive 1	EC:2.7.10.1 2.7.11.1
Plant-hormone signaling	Cluster-15126.68454	19.1767	2.93667	0.33	-2.6997	-5.52884	-2.80486	K13415	protein brassinosteroid insensitive 1	EC:2.7.10.1 2.7.11.1
Plant-hormone signaling	Cluster-15126.22956	3.40667	0.593333	0.333333	-2.48945	-2.99082	0	K13415	protein brassinosteroid insensitive 1	EC:2.7.10.1 2.7.11.1
Plant-hormone signaling	Cluster-15126.103818	3.19333	1.49333	0.333333	-1.08266	-2.89378	-1.79559	K13415	protein brassinosteroid insensitive 1	EC:2.7.10.1 2.7.11.1
Plant-hormone signaling	Cluster-15126.53189	4.84333	0	0.353333	0	-3.63189	0	K13415	protein brassinosteroid insensitive 1	EC:2.7.10.1 2.7.11.1
Plant-hormone signaling	Cluster-15126.183619	9.07667	2.09	0.396667	-2.09697	-4.12332	-2.00878	K13415	protein brassinosteroid insensitive 1	EC:2.7.10.1 2.7.11.1
Plant-hormone signaling	Cluster-15126.220062	6.47	6.85	0.426667	0	-3.51824	-3.59417	K13415	protein brassinosteroid insensitive 1	EC:2.7.10.1 2.7.11.1
Plant-hormone signaling	Cluster-15126.209742	2.81667	0	0.45	-6.92517	-2.26137	0	K13415	protein brassinosteroid insensitive 1	EC:2.7.10.1 2.7.11.1
Plant-hormone signaling	Cluster-15126.257173	1.53333	1.77667	0.566667	0	-1.06527	-1.28239	K13415	protein brassinosteroid insensitive 1	EC:2.7.10.1 2.7.11.1
Plant-hormone signaling	Cluster-15126.22958	2.45667	0.543333	0.576667	-2.16113	-1.747	0	K13415	protein brassinosteroid insensitive 1	EC:2.7.10.1 2.7.11.1
Plant-hormone signaling	Cluster-15126.82267	13.0333	12.85	0.616667	0	-3.99117	-3.97395	K13415	protein brassinosteroid insensitive 1	EC:2.7.10.1 2.7.11.1
Plant-hormone signaling	Cluster-15126.194308	0.19	0	1.09333	0	2.87018	0	K13415	protein brassinosteroid insensitive 1	EC:2.7.10.1 2.7.11.1
Plant-hormone signaling	Cluster-14616.3	0.02	0.04	1.15333	0	6.05116	5.13044	K13415	protein brassinosteroid insensitive 1	EC:2.7.10.1 2.7.11.1
Plant-hormone signaling	Cluster-15126.87367	8.19667	2.75	1.15333	-1.55384	-2.46915	0	K13415	protein brassinosteroid insensitive 1	EC:2.7.10.1 2.7.11.1
Plant-hormone signaling	Cluster-15126.85640	9.49667	6.05667	1.17667	0	-2.65517	-2.00389	K13415	protein brassinosteroid insensitive 1	EC:2.7.10.1 2.7.11.1
Plant-hormone signaling	Cluster-15126.215004	21.24	8.13333	1.33	-1.37079	-3.59516	-2.20884	K13415	protein brassinosteroid insensitive 1	EC:2.7.10.1 2.7.11.1
Plant-hormone signaling	Cluster-15126.157096	6.64333	2.63333	1.80333	-1.3126	-1.50379	0	K13415	protein brassinosteroid insensitive 1	EC:2.7.10.1 2.7.11.1
Plant-hormone signaling	Cluster-15126.166097	6.90667	10.8967	2.44667	0	-1.1377	-1.80278	K13415	protein brassinosteroid insensitive 1	EC:2.7.10.1 2.7.11.1
Plant-hormone signaling	Cluster-15126.194307	1.99667	16.2	5.58333	3.04653	1.86075	-1.17031	K13415	protein brassinosteroid insensitive 1	EC:2.7.10.1 2.7.11.1
Plant-hormone signaling	Cluster-15126.215006	58.6667	46.7433	11.4367	0	-2.00234	-1.66681	K13415	protein brassinosteroid insensitive 1	EC:2.7.10.1 2.7.11.1
Plant-hormone signaling	Cluster-15126.204911	13.6033	4.96667	0	-1.44103	0	0	K13415	protein brassinosteroid insensitive 1	EC:2.7.10.1 2.7.11.1
Plant-hormone signaling	Cluster-15126.280958	0	2.81667	0.806667	0	0	-1.41724	K13415	protein brassinosteroid insensitive 1	EC:2.7.10.1 2.7.11.1
Plant-hormone signaling	Cluster-15126.195775	0	9.18667	2.43	0	0	-1.53363	K13415	protein brassinosteroid insensitive 1	EC:2.7.10.1 2.7.11.1
Plant-hormone signaling	Cluster-15126.110876	0	8.65333	3.29333	0	0	-1.02221	K13415	protein brassinosteroid insensitive 1	EC:2.7.10.1 2.7.11.1
Plant-hormone signaling	Cluster-15126.167031	7.11333	4.70667	13.7333	0	1.31776	1.90338	K13415	protein brassinosteroid insensitive 1	EC:2.7.10.1 2.7.11.1
Plant-hormone signaling	Cluster-15126.19242	1.51	0.0966667	0	-3.98024	-8.41573	0	K13415	protein brassinosteroid insensitive 1	EC:2.7.10.1 2.7.11.1
Plant-hormone signaling	Cluster-15126.186426	1.72667	0.673333	0	-1.32537	-6.98162	0	K13415	protein brassinosteroid insensitive 1	EC:2.7.10.1 2.7.11.1
Plant-hormone signaling	Cluster-15126.242960	16.2733	5.93333	0.1	-1.44047	-6.90298	-5.44695	K13415	protein brassinosteroid insensitive 1	EC:2.7.10.1 2.7.11.1
Plant-hormone signaling	Cluster-15126.18303	1.49667	0	0.18	0	-2.64556	0	K13415	protein brassinosteroid insensitive 1	EC:2.7.10.1 2.7.11.1
Plant-hormone signaling	Cluster-15126.68812	2.32667	0	0.243333	0	-2.91149	0	K13415	protein brassinosteroid insensitive 1	EC:2.7.10.1 2.7.11.1
Plant-hormone signaling	Cluster-15126.68810	1.57	0	0.31	0	-1.95641	0	K13415	protein brassinosteroid insensitive 1	EC:2.7.10.1 2.7.11.1
Plant-hormone signaling	Cluster-15126.39349	1.78	0	0.496667	0	-1.50563	0	K13415	protein brassinosteroid insensitive 1	EC:2.7.10.1 2.7.11.1
Plant-hormone signaling	Cluster-15126.231094	3.39333	2.33	0.653333	0	-1.95528	-1.40402	K13415	protein brassinosteroid insensitive 1	EC:2.7.10.1 2.7.11.1
Plant-hormone signaling	Cluster-15126.113613	11.9433	0.376667	0.77	-5.00437	-3.62438	0	K13415	protein brassinosteroid insensitive 1	EC:2.7.10.1 2.7.11.1
Plant-hormone signaling	Cluster-15126.208064	4.51333	2.41667	0.77	0	-2.1784	-1.27886	K13415	protein brassinosteroid insensitive 1	EC:2.7.10.1 2.7.11.1
Plant-hormone signaling	Cluster-15126.39351	4.57667	8.44667	0.77	0	-2.22382	-3.10835	K13415	protein brassinosteroid insensitive 1	EC:2.7.10.1 2.7.11.1
Plant-hormone signaling	Cluster-15126.239382	1.33	0.02	0.823333	-6.27428	0	5.98376	K13415	protein brassinosteroid insensitive 1	EC:2.7.10.1 2.7.11.1
Plant-hormone signaling	Cluster-15126.59959	6.23	2.12667	1.06	-1.53441	-2.19975	0	K13415	protein brassinosteroid insensitive 1	EC:2.7.10.1 2.7.11.1
Plant-hormone signaling	Cluster-15126.120499	0.266667	4.61667	1.10333	4.10789	2.41604	-1.67732	K13415	protein brassinosteroid insensitive 1	EC:2.7.10.1 2.7.11.1
Plant-hormone signaling	Cluster-15126.239383	0.34	0.363333	1.34667	0	2.32293	2.2322	K13415	protein brassinosteroid insensitive 1	EC:2.7.10.1 2.7.11.1
Plant-hormone signaling	Cluster-15126.204912	0	6.44333	1.91333	7.8577	0	-1.39562	K13415	protein brassinosteroid insensitive 1	EC:2.7.10.1 2.7.11.1
Plant-hormone signaling	Cluster-15126.174188	12.6167	1.20667	2.43333	-3.37758	-2.00883	0	K13415	protein brassinosteroid insensitive 1	EC:2.7.10.1 2.7.11.1
Plant-hormone signaling	Cluster-15126.131033	1.62	0	3.32	0	1.409	0	K13415	protein brassinosteroid insensitive 1	EC:2.7.10.1 2.7.11.1
Plant-hormone signaling	Cluster-15126.126005	0.246667	0.383333	3.52	0	4.22384	3.5688	K13415	protein brassinosteroid insensitive 1	EC:2.7.10.1 2.7.11.1
Plant-hormone signaling	Cluster-15126.144588	16.74	19.3167	4.64333	0	-1.48538	-1.69377	K13415	protein brassinosteroid insensitive 1	EC:2.7.10.1 2.7.11.1
Plant-hormone signaling	Cluster-15126.216614	6.16	15.98	4.81333	1.39957	0	-1.37852	K13415	protein brassinosteroid insensitive 1	EC:2.7.10.1 2.7.11.1
Plant-hormone signaling	Cluster-15126.137122	0.62	0.616667	5.24	0	3.44782	3.44997	K13415	protein brassinosteroid insensitive 1	EC:2.7.10.1 2.7.11.1
Plant-hormone signaling	Cluster-15126.151775	1.55333	2.62333	5.33333	0	2.15776	1.40414	K13415	protein brassinosteroid insensitive 1	EC:2.7.10.1 2.7.11.1
Plant-hormone signaling	Cluster-15126.140778	3.78333	8.37	6.9	1.16592	1.24116	0	K13415	protein brassinosteroid insensitive 1	EC:2.7.10.1 2.7.11.1
Plant-hormone signaling	Cluster-15126.151772	7.41667	8.62667	19.2533	0	1.74631	1.52765	K13415	protein brassinosteroid insensitive 1	EC:2.7.10.1 2.7.11.1
Plant-hormone signaling	Cluster-15126.150225	252.2	349.017	24.56	0	-2.99225	-3.4602	K13415	protein brassinosteroid insensitive 1	EC:2.7.10.1 2.7.11.1
Plant-hormone signaling	Cluster-15126.174775	301.237	473.81	56.01	0	-2.06131	-2.71482	K13415	protein brassinosteroid insensitive 1	EC:2.7.10.1 2.7.11.1
Plant-hormone signaling	Cluster-15126.44952	0.51	0.0166667	0	-4.87213	0	0	K13415	protein brassinosteroid insensitive 1	EC:2.7.10.1 2.7.11.1
Plant-hormone signaling	Cluster-15126.143785	0	2.11667	4.13	0	0	1.33454	K13415	protein brassinosteroid insensitive 1	EC:2.7.10.1 2.7.11.1
Plant-hormone signaling	Cluster-15126.163560	0	3.17667	5.84333	0	0	1.24222	K13415	protein brassinosteroid insensitive 1	EC:2.7.10.1 2.7.11.1
Plant-hormone signaling	Cluster-15126.34505	3.75667	0	0	-8.28355	-7.95606	0	K13415	protein brassinosteroid insensitive 1	EC:2.7.10.1 2.7.11.1
Plant-hormone signaling	Cluster-15126.55797	4.57667	0	0	-8.56574	-8.23736	0	K13415	protein brassinosteroid insensitive 1	EC:2.7.10.1 2.7.11.1
Plant-hormone signaling	Cluster-15126.111126	5.70667	0	0	-9.32596	-8.9971	0	K13415	protein brassinosteroid insensitive 1	EC:2.7.10.1 2.7.11.1
Plant-hormone signaling	Cluster-15126.98551	0.72	0.0433333	0	-4.01547	-7.13316	0	K13415	protein brassinosteroid insensitive 1	EC:2.7.10.1 2.7.11.1
Plant-hormone signaling	Cluster-15126.254414	1.54333	0.0633333	0	-4.95076	-6.46811	0	K13415	protein brassinosteroid insensitive 1	EC:2.7.10.1 2.7.11.1
Plant-hormone signaling	Cluster-15126.204805	1.08667	0.0766667	0	-3.76114	-5.88042	0	K13415	protein brassinosteroid insensitive 1	EC:2.7.10.1 2.7.11.1
Plant-hormone signaling	Cluster-15126.243168	1.22667	0.14	0	-3.05353	-6.39654	0	K13415	protein brassinosteroid insensitive 1	EC:2.7.10.1 2.7.11.1
Plant-hormone signaling	Cluster-15126.243385	15.62	0.17	0	-6.31421	-6.94805	0	K13415	protein brassinosteroid insensitive 1	EC:2.7.10.1 2.7.11.1
Plant-hormone signaling	Cluster-15126.200472	3.23333	0.42	0	-2.92336	-7.62826	0	K13415	protein brassinosteroid insensitive 1	EC:2.7.10.1 2.7.11.1
Plant-hormone signaling	Cluster-15126.235450	5.51	0.606667	0	-3.2	-8.11935	0	K13415	protein brassinosteroid insensitive 1	EC:2.7.10.1 2.7.11.1
Plant-hormone signaling	Cluster-15126.224459	13.1367	2.04667	0	-2.66976	-10.0451	-7.35997	K13415	protein brassinosteroid insensitive 1	EC:2.7.10.1 2.7.11.1
Plant-hormone signaling	Cluster-15126.61859	57.8333	2.24667	0	-4.67638	-12.3657	-7.6733	K13415	protein brassinosteroid insensitive 1	EC:2.7.10.1 2.7.11.1
Plant-hormone signaling	Cluster-15126.239753	2.94333	5.16667	0	0	-7.11905	-7.91437	K13415	protein brassinosteroid insensitive 1	EC:2.7.10.1 2.7.11.1
Plant-hormone signaling	Cluster-15126.208822	1.96333	0	0	0	-7.56723	0	K13415	protein brassinosteroid insensitive 1	EC:2.7.10.1 2.7.11.1
Plant-hormone signaling	Cluster-15126.101069	4.49	0	0	0	-8.76228	0	K13415	protein brassinosteroid insensitive 1	EC:2.7.10.1 2.7.11.1
Plant-hormone signaling	Cluster-15126.53018	18.7533	0	0	0	-6.71685	0	K13415	protein brassinosteroid insensitive 1	EC:2.7.10.1 2.7.11.1
Plant-hormone signaling	Cluster-15126.71006	26.39	0.136667	0.03	-7.56879	-9.13662	0	K13415	protein brassinosteroid insensitive 1	EC:2.7.10.1 2.7.11.1
Plant-hormone signaling	Cluster-15126.163002	1.5	1.61667	0.0366667	0	-4.83056	-4.95844	K13415	protein brassinosteroid insensitive 1	EC:2.7.10.1 2.7.11.1
Plant-hormone signaling	Cluster-15126.46578	0.973333	0	0.06	-6.88201	-3.712	0	K13415	protein brassinosteroid insensitive 1	EC:2.7.10.1 2.7.11.1
Plant-hormone signaling	Cluster-15126.90013	1.58333	0.0566667	0.06	-5.14539	-4.24286	0	K13415	protein brassinosteroid insensitive 1	EC:2.7.10.1 2.7.11.1
Plant-hormone signaling	Cluster-15126.260965	10.2267	1.25667	0.106667	-3.01369	-6.30101	0	K13415	protein brassinosteroid insensitive 1	EC:2.7.10.1 2.7.11.1
Plant-hormone signaling	Cluster-15126.55876	3.55667	0	0.11	-7.62379	-4.8501	0	K13415	protein brassinosteroid insensitive 1	EC:2.7.10.1 2.7.11.1
Plant-hormone signaling	Cluster-15126.227648	3.79667	0.766667	0.123333	-2.27422	-4.47996	0	K13415	protein brassinosteroid insensitive 1	EC:2.7.10.1 2.7.11.1
Plant-hormone signaling	Cluster-15126.227647	2.74	1.52	0.146667	0	-3.88461	-3.03998	K13415	protein brassinosteroid insensitive 1	EC:2.7.10.1 2.7.11.1
Plant-hormone signaling	Cluster-15126.90012	1.58333	0.31	0.15	-2.30358	-3.16733	0	K13415	protein brassinosteroid insensitive 1	EC:2.7.10.1 2.7.11.1
Plant-hormone signaling	Cluster-15126.72689	9.34	1.14	0.15	-3.00089	-5.52593	0	K13415	protein brassinosteroid insensitive 1	EC:2.7.10.1 2.7.11.1
Plant-hormone signaling	Cluster-15126.259703	8.30667	0	0.173333	-8.77717	-5.24785	0	K13415	protein brassinosteroid insensitive 1	EC:2.7.10.1 2.7.11.1
Plant-hormone signaling	Cluster-15126.106142	53.4867	5.61	0.183333	-3.23308	-7.8432	-4.59638	K13415	protein brassinosteroid insensitive 1	EC:2.7.10.1 2.7.11.1
Plant-hormone signaling	Cluster-15126.48351	10.3433	0.376667	0.193333	-4.77004	-5.41898	0	K13415	protein brassinosteroid insensitive 1	EC:2.7.10.1 2.7.11.1
Plant-hormone signaling	Cluster-15126.224455	38.97	2.84	0.33	-3.76389	-6.58389	-2.78206	K13415	protein brassinosteroid insensitive 1	EC:2.7.10.1 2.7.11.1
Plant-hormone signaling	Cluster-15126.40119	3.26333	6.4	0.33	0	-2.95329	-3.9503	K13415	protein brassinosteroid insensitive 1	EC:2.7.10.1 2.7.11.1
Plant-hormone signaling	Cluster-15126.228213	16.1	2.27333	0.333333	-2.89632	-5.27673	0	K13415	protein brassinosteroid insensitive 1	EC:2.7.10.1 2.7.11.1
Plant-hormone signaling	Cluster-15126.235831	6.98333	3.44333	0.4	-1.00489	-3.69047	-2.66638	K13415	protein brassinosteroid insensitive 1	EC:2.7.10.1 2.7.11.1
Plant-hormone signaling	Cluster-15126.165068	4.02	0.956667	0.486667	-2.05962	-2.68569	0	K13415	protein brassinosteroid insensitive 1	EC:2.7.10.1 2.7.11.1
Plant-hormone signaling	Cluster-15126.188129	39.0733	7.26333	0.53	-2.40913	-5.87572	-3.44749	K13415	protein brassinosteroid insensitive 1	EC:2.7.10.1 2.7.11.1
Plant-hormone signaling	Cluster-15126.222764	4.06333	4.72667	0.56	0	-2.47432	-2.68168	K13415	protein brassinosteroid insensitive 1	EC:2.7.10.1 2.7.11.1
Plant-hormone signaling	Cluster-15126.48491	5.72667	2.90333	0.653333	0	-2.80897	-1.83222	K13415	protein brassinosteroid insensitive 1	EC:2.7.10.1 2.7.11.1
Plant-hormone signaling	Cluster-15126.79731	5.50333	2.01	0.763333	-1.44696	-2.46375	0	K13415	protein brassinosteroid insensitive 1	EC:2.7.10.1 2.7.11.1
Plant-hormone signaling	Cluster-15126.274133	5.21333	0	0.96	0	-2.05736	0	K13415	protein brassinosteroid insensitive 1	EC:2.7.10.1 2.7.11.1
Plant-hormone signaling	Cluster-15126.218239	12.5967	4.45333	1.23667	-1.49227	-2.95067	-1.44457	K13415	protein brassinosteroid insensitive 1	EC:2.7.10.1 2.7.11.1
Plant-hormone signaling	Cluster-15126.89201	5.60333	2.41333	1.32	-1.21895	-1.72614	0	K13415	protein brassinosteroid insensitive 1	EC:2.7.10.1 2.7.11.1
Plant-hormone signaling	Cluster-15126.83636	4.59333	5.72	1.57333	0	-1.19115	-1.51542	K13415	protein brassinosteroid insensitive 1	EC:2.7.10.1 2.7.11.1
Plant-hormone signaling	Cluster-15126.184047	13.5933	3.34	1.57667	-2.01176	-2.70069	0	K13415	protein brassinosteroid insensitive 1	EC:2.7.10.1 2.7.11.1
Plant-hormone signaling	Cluster-15126.135049	11.6867	7.65333	1.6	0	-2.51193	-1.90489	K13415	protein brassinosteroid insensitive 1	EC:2.7.10.1 2.7.11.1
Plant-hormone signaling	Cluster-15126.89206	9.36667	2.08333	1.73	-2.14467	-2.07979	0	K13415	protein brassinosteroid insensitive 1	EC:2.7.10.1 2.7.11.1
Plant-hormone signaling	Cluster-15126.177258	4.99333	0	1.74333	0	-1.13795	0	K13415	protein brassinosteroid insensitive 1	EC:2.7.10.1 2.7.11.1
Plant-hormone signaling	Cluster-15126.75638	28.6033	4.54667	2.12667	-2.63753	-3.39262	0	K13415	protein brassinosteroid insensitive 1	EC:2.7.10.1 2.7.11.1
Plant-hormone signaling	Cluster-15126.245826	6.62	0	2.32	-9.17542	-1.14923	8.04117	K13415	protein brassinosteroid insensitive 1	EC:2.7.10.1 2.7.11.1
Plant-hormone signaling	Cluster-15126.55796	13.8433	1.68	2.81	-3.04153	-1.93385	1.12174	K13415	protein brassinosteroid insensitive 1	EC:2.7.10.1 2.7.11.1
Plant-hormone signaling	Cluster-15126.224457	0.16	0.0366667	3.28667	0	4.78094	6.93072	K13415	protein brassinosteroid insensitive 1	EC:2.7.10.1 2.7.11.1
Plant-hormone signaling	Cluster-15126.167110	1.69667	2.17	3.44667	0	1.39772	1.03922	K13415	protein brassinosteroid insensitive 1	EC:2.7.10.1 2.7.11.1
Plant-hormone signaling	Cluster-15126.254413	2.90667	0.213333	3.51	-3.86464	0	4.52371	K13415	protein brassinosteroid insensitive 1	EC:2.7.10.1 2.7.11.1
Plant-hormone signaling	Cluster-15126.167152	0.643333	0	3.72333	-6.27445	2.89745	9.18767	K13415	protein brassinosteroid insensitive 1	EC:2.7.10.1 2.7.11.1
Plant-hormone signaling	Cluster-15126.211956	1.51333	2.37667	4.33667	0	1.89208	1.23432	K13415	protein brassinosteroid insensitive 1	EC:2.7.10.1 2.7.11.1
Plant-hormone signaling	Cluster-15126.26358	4.95	1.30333	4.69	-1.90527	0	2.21395	K13415	protein brassinosteroid insensitive 1	EC:2.7.10.1 2.7.11.1
Plant-hormone signaling	Cluster-15126.71009	4.46667	0	5.21333	-8.64482	0	9.25861	K13415	protein brassinosteroid insensitive 1	EC:2.7.10.1 2.7.11.1
Plant-hormone signaling	Cluster-15126.169958	17.4567	6.32667	5.54	-1.44732	-1.29553	0	K13415	protein brassinosteroid insensitive 1	EC:2.7.10.1 2.7.11.1
Plant-hormone signaling	Cluster-15126.187932	5.56333	0.246667	5.69	-4.47453	0	4.88521	K13415	protein brassinosteroid insensitive 1	EC:2.7.10.1 2.7.11.1
Plant-hormone signaling	Cluster-15126.207053	19.7833	6.81	5.86667	-1.50526	-1.38504	0	K13415	protein brassinosteroid insensitive 1	EC:2.7.10.1 2.7.11.1
Plant-hormone signaling	Cluster-15126.154620	8.10667	2.35	7.04	-1.76645	0	1.93485	K13415	protein brassinosteroid insensitive 1	EC:2.7.10.1 2.7.11.1
Plant-hormone signaling	Cluster-15126.44728	9.36	0.476667	9.35333	-4.28936	0	4.67126	K13415	protein brassinosteroid insensitive 1	EC:2.7.10.1 2.7.11.1
Plant-hormone signaling	Cluster-15126.214823	4.04667	0.136667	13.8733	-5.01304	2.14634	7.17356	K13415	protein brassinosteroid insensitive 1	EC:2.7.10.1 2.7.11.1
Plant-hormone signaling	Cluster-15126.84104	28.3967	1.00667	14.3733	-4.7936	0	4.19171	K13415	protein brassinosteroid insensitive 1	EC:2.7.10.1 2.7.11.1
Plant-hormone signaling	Cluster-15126.152326	10.8067	0	17.98	0	1.10483	0	K13415	protein brassinosteroid insensitive 1	EC:2.7.10.1 2.7.11.1
Plant-hormone signaling	Cluster-15126.135997	14.6867	0	24.4833	0	1.10772	0	K13415	protein brassinosteroid insensitive 1	EC:2.7.10.1 2.7.11.1
Plant-hormone signaling	Cluster-15126.242098	57.8033	2.52	25.8267	-4.46998	0	3.67207	K13415	protein brassinosteroid insensitive 1	EC:2.7.10.1 2.7.11.1
Plant-hormone signaling	Cluster-15126.109365	23.33	4.29667	27.1133	-2.41768	0	3.01289	K13415	protein brassinosteroid insensitive 1	EC:2.7.10.1 2.7.11.1
Plant-hormone signaling	Cluster-15126.256045	54.8733	6.40333	53.6	-3.09539	0	3.43688	K13415	protein brassinosteroid insensitive 1	EC:2.7.10.1 2.7.11.1
Plant-hormone signaling	Cluster-15126.125516	0.903333	0	0	-6.2128	0	0	K13415	protein brassinosteroid insensitive 1	EC:2.7.10.1 2.7.11.1
Plant-hormone signaling	Cluster-15126.105224	7.37	0	0	-9.69647	0	0	K13415	protein brassinosteroid insensitive 1	EC:2.7.10.1 2.7.11.1
Plant-hormone signaling	Cluster-15126.32501	5.41333	2.34333	0	-1.18734	0	0	K13415	protein brassinosteroid insensitive 1	EC:2.7.10.1 2.7.11.1
Plant-hormone signaling	Cluster-15126.259826	0	1.81667	0	0	0	-6.18582	K13415	protein brassinosteroid insensitive 1	EC:2.7.10.1 2.7.11.1
Plant-hormone signaling	Cluster-15126.88498	0	2.39667	0	0	0	-7.85187	K13415	protein brassinosteroid insensitive 1	EC:2.7.10.1 2.7.11.1
Plant-hormone signaling	Cluster-15126.168490	0	2.07	0.686667	0	0	-1.22133	K13415	protein brassinosteroid insensitive 1	EC:2.7.10.1 2.7.11.1
Plant-hormone signaling	Cluster-15126.96777	0	6.28667	2.19333	0	0	-1.14077	K13415	protein brassinosteroid insensitive 1	EC:2.7.10.1 2.7.11.1
Plant-hormone signaling	Cluster-15126.167151	0	2.05667	6.07333	0	0	1.93714	K13415	protein brassinosteroid insensitive 1	EC:2.7.10.1 2.7.11.1
Plant-hormone signaling	Cluster-15126.185311	0	20.8567	7.77333	0	0	-1.05584	K13415	protein brassinosteroid insensitive 1	EC:2.7.10.1 2.7.11.1
Plant-hormone signaling	Cluster-15126.138379	8.67333	12.51	1.86667	0	-1.84772	-2.38088	K13416	brassinosteroid insensitive 1-associated receptor kinase 1	EC:2.7.10.1 2.7.11.1
Plant-hormone signaling	Cluster-15126.239018	3.47333	5.09333	0	0	-7.40793	-7.95748	K13416	brassinosteroid insensitive 1-associated receptor kinase 1	EC:2.7.10.1 2.7.11.1
Plant-hormone signaling	Cluster-15126.207645	0	0.496667	0	6.48932	0	-6.10546	K13416	brassinosteroid insensitive 1-associated receptor kinase 1	EC:2.7.10.1 2.7.11.1
Plant-hormone signaling	Cluster-15126.236833	5.73	3.22333	0.11	0	-5.31709	-4.49849	K13416	brassinosteroid insensitive 1-associated receptor kinase 1	EC:2.7.10.1 2.7.11.1
Plant-hormone signaling	Cluster-15126.10519	5.77667	1.83667	0.123333	-1.62254	-4.88267	0	K13416	brassinosteroid insensitive 1-associated receptor kinase 1	EC:2.7.10.1 2.7.11.1
Plant-hormone signaling	Cluster-15126.210965	4.26	0	0.216667	0	-4.0243	0	K13416	brassinosteroid insensitive 1-associated receptor kinase 1	EC:2.7.10.1 2.7.11.1
Plant-hormone signaling	Cluster-15126.247091	6.36	0	0.253333	0	-4.24002	0	K13416	brassinosteroid insensitive 1-associated receptor kinase 1	EC:2.7.10.1 2.7.11.1
Plant-hormone signaling	Cluster-15126.247620	6.43667	1.66667	0.363333	-1.9264	-3.81609	0	K13416	brassinosteroid insensitive 1-associated receptor kinase 1	EC:2.7.10.1 2.7.11.1
Plant-hormone signaling	Cluster-15126.72006	9.2	3.97333	0.406667	-1.19464	-4.13971	-2.92947	K13416	brassinosteroid insensitive 1-associated receptor kinase 1	EC:2.7.10.1 2.7.11.1
Plant-hormone signaling	Cluster-15126.223572	15.3667	5.02	0.41	-1.59689	-4.8639	-3.25134	K13416	brassinosteroid insensitive 1-associated receptor kinase 1	EC:2.7.10.1 2.7.11.1
Plant-hormone signaling	Cluster-15126.210966	12.52	4.52	0.426667	-1.45587	-4.48085	-3.00931	K13416	brassinosteroid insensitive 1-associated receptor kinase 1	EC:2.7.10.1 2.7.11.1
Plant-hormone signaling	Cluster-15126.266560	8.39333	2.54333	0.686667	-1.72357	-3.23466	0	K13416	brassinosteroid insensitive 1-associated receptor kinase 1	EC:2.7.10.1 2.7.11.1
Plant-hormone signaling	Cluster-15126.5645	1.1	3.33333	0.93	1.62662	0	-1.41418	K13416	brassinosteroid insensitive 1-associated receptor kinase 1	EC:2.7.10.1 2.7.11.1
Plant-hormone signaling	Cluster-15126.219639	6.23333	6.05	1.24667	0	-1.941	-1.89561	K13416	brassinosteroid insensitive 1-associated receptor kinase 1	EC:2.7.10.1 2.7.11.1
Plant-hormone signaling	Cluster-15126.248140	8.19667	2.32	1.34	-1.78525	-2.25156	0	K13416	brassinosteroid insensitive 1-associated receptor kinase 1	EC:2.7.10.1 2.7.11.1
Plant-hormone signaling	Cluster-15126.49900	23.28	5.66333	1.57667	-2.04729	-3.61109	-1.54743	K13416	brassinosteroid insensitive 1-associated receptor kinase 1	EC:2.7.10.1 2.7.11.1
Plant-hormone signaling	Cluster-15126.98519	3.06333	9.84667	3.42333	1.70221	0	-1.16274	K13416	brassinosteroid insensitive 1-associated receptor kinase 1	EC:2.7.10.1 2.7.11.1
Plant-hormone signaling	Cluster-15126.63683	17.8933	6.43333	4.43333	-1.45782	-1.648	0	K13416	brassinosteroid insensitive 1-associated receptor kinase 1	EC:2.7.10.1 2.7.11.1
Plant-hormone signaling	Cluster-15126.82759	21.3533	4.65333	5.11	-2.17785	-1.69571	0	K13416	brassinosteroid insensitive 1-associated receptor kinase 1	EC:2.7.10.1 2.7.11.1
Plant-hormone signaling	Cluster-15126.124581	3.63	0	5.66333	0	1.01197	0	K13416	brassinosteroid insensitive 1-associated receptor kinase 1	EC:2.7.10.1 2.7.11.1
Plant-hormone signaling	Cluster-15126.69631	29.1967	8.05	7.78333	-1.84891	-1.54586	0	K13416	brassinosteroid insensitive 1-associated receptor kinase 1	EC:2.7.10.1 2.7.11.1
Plant-hormone signaling	Cluster-15126.198197	5.39333	0	8.44	0	1.0046	0	K13416	brassinosteroid insensitive 1-associated receptor kinase 1	EC:2.7.10.1 2.7.11.1
Plant-hormone signaling	Cluster-15126.136660	6.41333	8.26667	17.7733	0	1.83305	1.46856	K13416	brassinosteroid insensitive 1-associated receptor kinase 1	EC:2.7.10.1 2.7.11.1
Plant-hormone signaling	Cluster-15126.224207	18.8833	20.74	35.75	0	1.28833	1.15506	K13416	brassinosteroid insensitive 1-associated receptor kinase 1	EC:2.7.10.1 2.7.11.1
Plant-hormone signaling	Cluster-15126.144971	0	0.186667	1.43667	0	0	3.41076	K13416	brassinosteroid insensitive 1-associated receptor kinase 1	EC:2.7.10.1 2.7.11.1
Plant-hormone signaling	Cluster-15126.185567	0	13.8867	4.65	0	0	-1.21686	K13416	brassinosteroid insensitive 1-associated receptor kinase 1	EC:2.7.10.1 2.7.11.1
Plant-hormone signaling	Cluster-15126.246325	2.1	0.873333	0	-1.24156	-7.50058	0	K13416	brassinosteroid insensitive 1-associated receptor kinase 1	EC:2.7.10.1 2.7.11.1
Plant-hormone signaling	Cluster-15126.29381	6.40333	2.15667	0	-1.56443	-8.18304	-6.60416	K13416	brassinosteroid insensitive 1-associated receptor kinase 1	EC:2.7.10.1 2.7.11.1
Plant-hormone signaling	Cluster-15126.219118	10.2067	2.2	0	-2.19828	-8.01288	0	K13416	brassinosteroid insensitive 1-associated receptor kinase 1	EC:2.7.10.1 2.7.11.1
Plant-hormone signaling	Cluster-15126.59501	5.49667	4.66333	0	0	-7.11893	-6.88803	K13416	brassinosteroid insensitive 1-associated receptor kinase 1	EC:2.7.10.1 2.7.11.1
Plant-hormone signaling	Cluster-15126.232798	21.0967	7.35667	0	-1.55751	-7.04378	0	K13416	brassinosteroid insensitive 1-associated receptor kinase 1	EC:2.7.10.1 2.7.11.1
Plant-hormone signaling	Cluster-15126.208076	4.21667	0	0	0	-6.73675	0	K13416	brassinosteroid insensitive 1-associated receptor kinase 1	EC:2.7.10.1 2.7.11.1
Plant-hormone signaling	Cluster-15126.210770	0	1.48333	0	7.00993	0	-6.62626	K13416	brassinosteroid insensitive 1-associated receptor kinase 1	EC:2.7.10.1 2.7.11.1
Plant-hormone signaling	Cluster-15126.8205	2.41	0.103333	0.0333333	-4.62737	-6.09643	0	K13416	brassinosteroid insensitive 1-associated receptor kinase 1	EC:2.7.10.1 2.7.11.1
Plant-hormone signaling	Cluster-15126.29373	3.55667	0.363333	0.0333333	-3.22527	-6.37413	0	K13416	brassinosteroid insensitive 1-associated receptor kinase 1	EC:2.7.10.1 2.7.11.1
Plant-hormone signaling	Cluster-15126.205261	1.01	0.916667	0.0333333	0	-4.96215	-4.83242	K13416	brassinosteroid insensitive 1-associated receptor kinase 1	EC:2.7.10.1 2.7.11.1
Plant-hormone signaling	Cluster-15126.259812	1.59667	0.0533333	0.1	-4.50045	-3.71777	0	K13416	brassinosteroid insensitive 1-associated receptor kinase 1	EC:2.7.10.1 2.7.11.1
Plant-hormone signaling	Cluster-15126.239017	16.9267	4.48667	0.106667	-1.89047	-7.03058	-5.12437	K13416	brassinosteroid insensitive 1-associated receptor kinase 1	EC:2.7.10.1 2.7.11.1
Plant-hormone signaling	Cluster-15126.27449	1.41667	0	0.15	-7.57303	-2.82397	0	K13416	brassinosteroid insensitive 1-associated receptor kinase 1	EC:2.7.10.1 2.7.11.1
Plant-hormone signaling	Cluster-15126.202642	0.246667	1.24667	0.216667	2.36233	0	-2.14224	K13416	brassinosteroid insensitive 1-associated receptor kinase 1	EC:2.7.10.1 2.7.11.1
Plant-hormone signaling	Cluster-15126.258198	3.92	0.563333	0.256667	-2.77066	-3.62695	0	K13416	brassinosteroid insensitive 1-associated receptor kinase 1	EC:2.7.10.1 2.7.11.1
Plant-hormone signaling	Cluster-15126.96728	7.8	2.51333	0.256667	-1.61413	-4.5358	-2.90687	K13416	brassinosteroid insensitive 1-associated receptor kinase 1	EC:2.7.10.1 2.7.11.1
Plant-hormone signaling	Cluster-15126.66038	9.15	3.33667	0.3	-1.43936	-4.54571	-3.09113	K13416	brassinosteroid insensitive 1-associated receptor kinase 1	EC:2.7.10.1 2.7.11.1
Plant-hormone signaling	Cluster-15126.200634	12.44	5.78667	0.473333	-1.08975	-4.41332	-3.3079	K13416	brassinosteroid insensitive 1-associated receptor kinase 1	EC:2.7.10.1 2.7.11.1
Plant-hormone signaling	Cluster-15126.55834	2.46333	5.88333	0.683333	1.27695	0	-2.71013	K13416	brassinosteroid insensitive 1-associated receptor kinase 1	EC:2.7.10.1 2.7.11.1
Plant-hormone signaling	Cluster-15126.153980	7.21333	9.97	0.706667	0	-2.99064	-3.45857	K13416	brassinosteroid insensitive 1-associated receptor kinase 1	EC:2.7.10.1 2.7.11.1
Plant-hormone signaling	Cluster-15126.204395	6.18333	1.26333	1.95	-2.30797	-1.30136	0	K13416	brassinosteroid insensitive 1-associated receptor kinase 1	EC:2.7.10.1 2.7.11.1
Plant-hormone signaling	Cluster-15126.183341	7.04667	0	2.03	0	-1.43309	0	K13416	brassinosteroid insensitive 1-associated receptor kinase 1	EC:2.7.10.1 2.7.11.1
Plant-hormone signaling	Cluster-15126.218211	0.103333	0	2.04667	0	4.64726	0	K13416	brassinosteroid insensitive 1-associated receptor kinase 1	EC:2.7.10.1 2.7.11.1
Plant-hormone signaling	Cluster-12133.0	1.23333	0.31	2.51	-1.97534	1.38715	3.37882	K13416	brassinosteroid insensitive 1-associated receptor kinase 1	EC:2.7.10.1 2.7.11.1
Plant-hormone signaling	Cluster-15126.136047	0	0	2.57667	0	8.58054	8.55594	K13416	brassinosteroid insensitive 1-associated receptor kinase 1	EC:2.7.10.1 2.7.11.1
Plant-hormone signaling	Cluster-15126.156534	1.87	4.14	2.97	1.1651	1.04257	0	K13416	brassinosteroid insensitive 1-associated receptor kinase 1	EC:2.7.10.1 2.7.11.1
Plant-hormone signaling	Cluster-15126.235099	10.5633	0	3.16	0	-1.37931	0	K13416	brassinosteroid insensitive 1-associated receptor kinase 1	EC:2.7.10.1 2.7.11.1
Plant-hormone signaling	Cluster-15126.232996	1.54	3.69	4.96667	1.27948	2.0598	0	K13416	brassinosteroid insensitive 1-associated receptor kinase 1	EC:2.7.10.1 2.7.11.1
Plant-hormone signaling	Cluster-15126.135220	4.70667	0	8.17667	0	1.1703	0	K13416	brassinosteroid insensitive 1-associated receptor kinase 1	EC:2.7.10.1 2.7.11.1
Plant-hormone signaling	Cluster-15126.193471	5.33	6.15333	9.61	0	1.20788	1.01321	K13416	brassinosteroid insensitive 1-associated receptor kinase 1	EC:2.7.10.1 2.7.11.1
Plant-hormone signaling	Cluster-15126.180265	6.06667	4.63667	10.73	0	1.18567	1.58048	K13416	brassinosteroid insensitive 1-associated receptor kinase 1	EC:2.7.10.1 2.7.11.1
Plant-hormone signaling	Cluster-15126.149915	7.29667	7.31	11.71	0	1.04834	1.04349	K13416	brassinosteroid insensitive 1-associated receptor kinase 1	EC:2.7.10.1 2.7.11.1
Plant-hormone signaling	Cluster-15126.193631	4.73	5.11333	12.5267	0	1.76519	1.66356	K13416	brassinosteroid insensitive 1-associated receptor kinase 1	EC:2.7.10.1 2.7.11.1
Plant-hormone signaling	Cluster-15126.135217	9.24	11.6967	18.5233	0	1.36491	1.02151	K13416	brassinosteroid insensitive 1-associated receptor kinase 1	EC:2.7.10.1 2.7.11.1
Plant-hormone signaling	Cluster-15126.224206	10.0067	12.2267	20.7867	0	1.41265	1.13374	K13416	brassinosteroid insensitive 1-associated receptor kinase 1	EC:2.7.10.1 2.7.11.1
Plant-hormone signaling	Cluster-15126.269942	1.73	3.89	0	1.17202	0	0	K13416	brassinosteroid insensitive 1-associated receptor kinase 1	EC:2.7.10.1 2.7.11.1
Plant-hormone signaling	Cluster-15126.200607	0	2.49667	0.446667	0	0	-2.1552	K13416	brassinosteroid insensitive 1-associated receptor kinase 1	EC:2.7.10.1 2.7.11.1
Plant-hormone signaling	Cluster-15126.16487	0	3.60333	0.786667	0	0	-1.85308	K13416	brassinosteroid insensitive 1-associated receptor kinase 1	EC:2.7.10.1 2.7.11.1
Plant-hormone signaling	Cluster-15126.210576	0	3.48	1.00333	0	0	-1.43255	K13416	brassinosteroid insensitive 1-associated receptor kinase 1	EC:2.7.10.1 2.7.11.1
Plant-hormone signaling	Cluster-15126.94523	0	4.79667	1.16333	0	0	-1.70342	K13416	brassinosteroid insensitive 1-associated receptor kinase 1	EC:2.7.10.1 2.7.11.1
Plant-hormone signaling	Cluster-15126.100617	0	12.3533	0	7.4515	0	-7.06804	K13416	brassinosteroid insensitive 1-associated receptor kinase 1	EC:2.7.10.1 2.7.11.1
Plant-hormone signaling	Cluster-15126.87421	3.80667	2.93	0.0166667	0	-7.16492	-6.78922	K13416	brassinosteroid insensitive 1-associated receptor kinase 1	EC:2.7.10.1 2.7.11.1
Plant-hormone signaling	Cluster-15126.213272	17.0233	0.01	0.02	-10.5491	-9.32863	0	K13416	brassinosteroid insensitive 1-associated receptor kinase 1	EC:2.7.10.1 2.7.11.1
Plant-hormone signaling	Cluster-15126.50873	15.4133	0.423333	0.02	-5.1503	-9.18031	0	K13416	brassinosteroid insensitive 1-associated receptor kinase 1	EC:2.7.10.1 2.7.11.1
Plant-hormone signaling	Cluster-15126.95110	2.34333	7.08	0.03	1.61896	-5.65677	-7.26158	K13416	brassinosteroid insensitive 1-associated receptor kinase 1	EC:2.7.10.1 2.7.11.1
Plant-hormone signaling	Cluster-15126.213397	12.8033	10.5067	0.0433333	0	-7.65843	-7.36402	K13416	brassinosteroid insensitive 1-associated receptor kinase 1	EC:2.7.10.1 2.7.11.1
Plant-hormone signaling	Cluster-15126.262818	20.7767	1.26333	0.08	-4.04541	-7.71579	0	K13416	brassinosteroid insensitive 1-associated receptor kinase 1	EC:2.7.10.1 2.7.11.1
Plant-hormone signaling	Cluster-15126.197537	17.6233	15.8767	0.123333	0	-6.83477	-6.68855	K13416	brassinosteroid insensitive 1-associated receptor kinase 1	EC:2.7.10.1 2.7.11.1
Plant-hormone signaling	Cluster-15126.106135	11.8633	6.01	0.15	0	-5.94633	-4.98305	K13416	brassinosteroid insensitive 1-associated receptor kinase 1	EC:2.7.10.1 2.7.11.1
Plant-hormone signaling	Cluster-15126.234410	25.5167	22.07	0.206667	0	-6.68213	-6.47682	K13416	brassinosteroid insensitive 1-associated receptor kinase 1	EC:2.7.10.1 2.7.11.1
Plant-hormone signaling	Cluster-15126.108582	1.59	0.526667	0.406667	-1.57699	-1.60493	0	K13416	brassinosteroid insensitive 1-associated receptor kinase 1	EC:2.7.10.1 2.7.11.1
Plant-hormone signaling	Cluster-15126.64897	2.81667	3.02333	0.486667	0	-2.17393	-2.27699	K13416	brassinosteroid insensitive 1-associated receptor kinase 1	EC:2.7.10.1 2.7.11.1
Plant-hormone signaling	Cluster-15126.123147	3.95	0	0.583333	0	-2.39393	0	K13416	brassinosteroid insensitive 1-associated receptor kinase 1	EC:2.7.10.1 2.7.11.1
Plant-hormone signaling	Cluster-15126.70444	3.08	2.67667	0.62	0	-2.08227	-1.84348	K13416	brassinosteroid insensitive 1-associated receptor kinase 1	EC:2.7.10.1 2.7.11.1
Plant-hormone signaling	Cluster-15126.45579	6.66	3.49333	0.766667	0	-2.90365	-1.99459	K13416	brassinosteroid insensitive 1-associated receptor kinase 1	EC:2.7.10.1 2.7.11.1
Plant-hormone signaling	Cluster-15126.91148	3.70667	0	1.06	0	-1.46394	0	K13416	brassinosteroid insensitive 1-associated receptor kinase 1	EC:2.7.10.1 2.7.11.1
Plant-hormone signaling	Cluster-15126.136048	0.0666667	0.05	1.55667	0	4.9558	5.3448	K13416	brassinosteroid insensitive 1-associated receptor kinase 1	EC:2.7.10.1 2.7.11.1
Plant-hormone signaling	Cluster-15126.79413	10.17	6.54333	1.61	0	-2.29266	-1.6553	K13416	brassinosteroid insensitive 1-associated receptor kinase 1	EC:2.7.10.1 2.7.11.1
Plant-hormone signaling	Cluster-15126.154178	0.656667	0.0533333	1.86667	-3.5893	1.8777	5.48484	K13416	brassinosteroid insensitive 1-associated receptor kinase 1	EC:2.7.10.1 2.7.11.1
Plant-hormone signaling	Cluster-15126.161678	3.36333	10.06	3.33333	1.59581	0	-1.22595	K13416	brassinosteroid insensitive 1-associated receptor kinase 1	EC:2.7.10.1 2.7.11.1
Plant-hormone signaling	Cluster-15126.175502	13.7567	4.04333	6.64333	-1.75141	0	1.08011	K13416	brassinosteroid insensitive 1-associated receptor kinase 1	EC:2.7.10.1 2.7.11.1
Plant-hormone signaling	Cluster-15126.169040	4.48333	0	12.52	0	1.85541	0	K13416	brassinosteroid insensitive 1-associated receptor kinase 1	EC:2.7.10.1 2.7.11.1
Plant-hormone signaling	Cluster-15126.161677	6.16333	3.87333	27.4767	0	2.52637	3.18943	K13416	brassinosteroid insensitive 1-associated receptor kinase 1	EC:2.7.10.1 2.7.11.1
Plant-hormone signaling	Cluster-15126.190038	0.453333	1.23667	0	1.44244	0	0	K13416	brassinosteroid insensitive 1-associated receptor kinase 1	EC:2.7.10.1 2.7.11.1
Plant-hormone signaling	Cluster-15126.64060	4.91667	2.43	0	-1.0017	0	0	K13416	brassinosteroid insensitive 1-associated receptor kinase 1	EC:2.7.10.1 2.7.11.1
Plant-hormone signaling	Cluster-15126.130679	0.57	5.85667	0	3.32179	0	0	K13416	brassinosteroid insensitive 1-associated receptor kinase 1	EC:2.7.10.1 2.7.11.1
Plant-hormone signaling	Cluster-15126.270549	3.56667	11.93	0	1.758	0	0	K13416	brassinosteroid insensitive 1-associated receptor kinase 1	EC:2.7.10.1 2.7.11.1
Plant-hormone signaling	Cluster-15126.80994	0	14.3333	1.75333	0	0	-2.72198	K13416	brassinosteroid insensitive 1-associated receptor kinase 1	EC:2.7.10.1 2.7.11.1
Plant-hormone signaling	Cluster-15126.216192	21.2833	18.9533	0	0	-8.16954	-7.98503	K13416	brassinosteroid insensitive 1-associated receptor kinase 1	EC:2.7.10.1 2.7.11.1
Plant-hormone signaling	Cluster-15126.248493	2.96	0.55	0.393333	-2.41141	-2.54511	0	K13416	brassinosteroid insensitive 1-associated receptor kinase 1	EC:2.7.10.1 2.7.11.1
Plant-hormone signaling	Cluster-15126.185194	4.77	1.98	0.593333	-1.23695	-2.60599	0	K13416	brassinosteroid insensitive 1-associated receptor kinase 1	EC:2.7.10.1 2.7.11.1
Plant-hormone signaling	Cluster-15126.75475	4.26	1.93333	0.766667	-1.11043	-2.08591	0	K13416	brassinosteroid insensitive 1-associated receptor kinase 1	EC:2.7.10.1 2.7.11.1
Plant-hormone signaling	Cluster-15126.231664	5.7	10.13	1.29	0	-1.7673	-2.58432	K13416	brassinosteroid insensitive 1-associated receptor kinase 1	EC:2.7.10.1 2.7.11.1
Plant-hormone signaling	Cluster-15126.55051	2.40667	0	4.12667	0	1.15113	0	K13416	brassinosteroid insensitive 1-associated receptor kinase 1	EC:2.7.10.1 2.7.11.1
Plant-hormone signaling	Cluster-15126.73190	12.5233	5.37333	1.53333	-1.21069	-2.70436	0	K13416	brassinosteroid insensitive 1-associated receptor kinase 1	EC:2.7.10.1 2.7.11.1
Plant-hormone signaling	Cluster-15126.218166	31.4967	25.0367	9.41333	0	-1.38419	-1.05187	K13416	brassinosteroid insensitive 1-associated receptor kinase 1	EC:2.7.10.1 2.7.11.1
Plant-hormone signaling	Cluster-15126.249268	0	1.00667	0.306667	0	0	-1.3678	K13416	brassinosteroid insensitive 1-associated receptor kinase 1	EC:2.7.10.1 2.7.11.1
Plant-hormone signaling	Cluster-15126.227182	13.84	4.20667	0.223333	-1.72469	-5.54298	0	K13416	brassinosteroid insensitive 1-associated receptor kinase 1	EC:2.7.10.1 2.7.11.1
Plant-hormone signaling	Cluster-15126.136871	0.28	0.123333	1.77333	0	3.08953	4.25957	K13416	brassinosteroid insensitive 1-associated receptor kinase 1	EC:2.7.10.1 2.7.11.1
Plant-hormone signaling	Cluster-15126.93434	3.42	17.4133	4.74	2.36756	0	-1.50405	K13416	brassinosteroid insensitive 1-associated receptor kinase 1	EC:2.7.10.1 2.7.11.1
Plant-hormone signaling	Cluster-15126.57524	15.6033	5.52	2.99333	-1.48832	-2.01919	0	K13416	brassinosteroid insensitive 1-associated receptor kinase 1	EC:2.7.10.1 2.7.11.1
Plant-hormone signaling	Cluster-15126.212580	3.16333	0	1.06667	0	-1.20719	0	K13416	brassinosteroid insensitive 1-associated receptor kinase 1	EC:2.7.10.1 2.7.11.1
Plant-hormone signaling	Cluster-15126.191641	4.87667	11.14	0.4	1.20753	-3.25687	-4.44264	K13416	brassinosteroid insensitive 1-associated receptor kinase 1	EC:2.7.10.1 2.7.11.1
Plant-hormone signaling	Cluster-15126.204316	4.74	12.65	3.15667	1.3975	0	-1.60798	K13422	transcription factor MYC2
Plant-hormone signaling	Cluster-15126.54950	0	5.72667	1.93667	0	0	-1.19636	K13422	transcription factor MYC2
Plant-hormone signaling	Cluster-15126.232582	1.56	0	0	-6.74971	-6.42092	0	K13422	transcription factor MYC2
Plant-hormone signaling	Cluster-15126.232584	2.44	0	0	-6.57211	-6.24408	0	K13422	transcription factor MYC2
Plant-hormone signaling	Cluster-15126.209235	5.77667	0	0	-8.23579	-7.90751	0	K13422	transcription factor MYC2
Plant-hormone signaling	Cluster-15126.28588	10.15	0.0266667	0	-8.4922	-9.1259	0	K13422	transcription factor MYC2
Plant-hormone signaling	Cluster-15126.84122	10.1	1.92333	0	-2.37605	-9.22761	-6.83703	K13422	transcription factor MYC2
Plant-hormone signaling	Cluster-15126.232583	5.53	0	0.0666667	-8.6701	-5.91425	0	K13422	transcription factor MYC2
Plant-hormone signaling	Cluster-15126.244812	8.59	0	0.17	-8.37946	-5.21807	0	K13422	transcription factor MYC2
Plant-hormone signaling	Cluster-15126.259222	0	0	0.926667	0	7.11407	0	K13422	transcription factor MYC2
Plant-hormone signaling	Cluster-15126.163351	1.04333	0.32	4.50333	0	2.5061	4.28575	K13422	transcription factor MYC2
Plant-hormone signaling	Cluster-15126.255689	3.93	0.986667	6.04667	-1.96467	0	2.97349	K13422	transcription factor MYC2
Plant-hormone signaling	Cluster-15126.229771	0.196667	0.0533333	6.05667	0	5.21494	7.40976	K13422	transcription factor MYC2
Plant-hormone signaling	Cluster-15126.201130	0.653333	0	6.41	0	3.63966	7.64275	K13422	transcription factor MYC2
Plant-hormone signaling	Cluster-15126.127784	0.263333	0.13	6.71333	0	5.06428	5.85026	K13422	transcription factor MYC2
Plant-hormone signaling	Cluster-15126.151373	1.11333	0.446667	9.96667	0	3.56256	4.81836	K13422	transcription factor MYC2
Plant-hormone signaling	Cluster-15126.191226	0.203333	0.246667	15.16	0	6.61254	6.2888	K13422	transcription factor MYC2
Plant-hormone signaling	Cluster-15126.191225	22.6733	0.813333	18.7233	-4.80221	0	4.89975	K13422	transcription factor MYC2
Plant-hormone signaling	Cluster-15126.172256	25.9667	1.03333	20.3133	-4.6217	0	4.64392	K13422	transcription factor MYC2
Plant-hormone signaling	Cluster-15126.138510	18.7633	1.10333	20.3733	-4.02099	0	4.51652	K13422	transcription factor MYC2
Plant-hormone signaling	Cluster-15126.79991	1.05	0.37	28.92	0	5.1851	6.64069	K13422	transcription factor MYC2
Plant-hormone signaling	Cluster-15126.144854	3.48	0.186667	0	-4.28993	0	0	K13422	transcription factor MYC2
Plant-hormone signaling	Cluster-15126.177245	25.74	4.36333	0	-2.4874	0	0	K13422	transcription factor MYC2
Plant-hormone signaling	Cluster-15126.232804	7.76	0	0	-7.35682	-7.02811	0	K13422	transcription factor MYC2
Plant-hormone signaling	Cluster-15126.46532	9.37333	0	0	-10.0752	-9.74704	0	K13422	transcription factor MYC2
Plant-hormone signaling	Cluster-15126.245043	19.8867	0	0	-8.72527	-8.39653	0	K13422	transcription factor MYC2
Plant-hormone signaling	Cluster-15126.255251	23.4333	0	0	-9.18816	-8.85988	0	K13422	transcription factor MYC2
Plant-hormone signaling	Cluster-15126.55916	10.3433	0.126667	0	-6.1241	-6.75769	0	K13422	transcription factor MYC2
Plant-hormone signaling	Cluster-15126.45398	2.66667	0.14	0.0466667	-4.23027	-5.49054	0	K13422	transcription factor MYC2
Plant-hormone signaling	Cluster-15126.55915	14.4067	0	0.206667	-8.48288	-5.718	0	K13422	transcription factor MYC2
Plant-hormone signaling	Cluster-15126.259393	18.15	0	0.303333	-8.8057	-5.60403	0	K13422	transcription factor MYC2
Plant-hormone signaling	Cluster-15126.183081	1.45667	0.996667	0	0	-7.3592	-6.80887	K13422	transcription factor MYC2
Plant-hormone signaling	Cluster-15126.43948	5.37	0	0	0	-9.23751	0	K13422	transcription factor MYC2
Plant-hormone signaling	Cluster-15126.86419	9.98	0.0166667	0.00666667	-9.12994	-8.80167	0	K13422	transcription factor MYC2
Plant-hormone signaling	Cluster-15126.267252	2.42	0.0733333	0.0233333	-4.85711	-5.85313	0	K13422	transcription factor MYC2
Plant-hormone signaling	Cluster-15126.68328	3.46333	0.03	0.0633333	-6.70211	-5.37658	0	K13422	transcription factor MYC2
Plant-hormone signaling	Cluster-15126.252986	1.85	0.133333	0.0666667	-3.91881	-4.56209	0	K13422	transcription factor MYC2
Plant-hormone signaling	Cluster-15126.108686	7.49667	2.85333	0.34	-1.38108	-4.07717	-2.68023	K13422	transcription factor MYC2
Plant-hormone signaling	Cluster-15126.165038	1.75667	7.65333	0.75	2.14201	0	-2.98558	K13422	transcription factor MYC2
Plant-hormone signaling	Cluster-15126.40863	6.31333	5.14333	0.903333	0	-2.43488	-2.13426	K13422	transcription factor MYC2
Plant-hormone signaling	Cluster-15126.52962	6.71667	5.22667	1.46333	0	-1.83133	-1.46978	K13422	transcription factor MYC2
Plant-hormone signaling	Cluster-15126.109612	6.60667	12	1.49	0	-1.79929	-2.67104	K13422	transcription factor MYC2
Plant-hormone signaling	Cluster-15126.125517	28.5967	15.7833	1.7	0	-3.70365	-2.8483	K13422	transcription factor MYC2
Plant-hormone signaling	Cluster-15126.53818	5.12667	20.9167	3.53667	2.04715	0	-2.19794	K13422	transcription factor MYC2
Plant-hormone signaling	Cluster-15126.3606	2.14	0.763333	3.65667	-1.47445	1.13188	2.62165	K13422	transcription factor MYC2
Plant-hormone signaling	Cluster-15126.106301	16.6367	0	5.55	0	-1.22404	0	K13422	transcription factor MYC2
Plant-hormone signaling	Cluster-15126.174584	0.2	0	7.48667	0	5.73359	9.1511	K13422	transcription factor MYC2
Plant-hormone signaling	Cluster-15126.218316	9.95333	1.35667	0	-2.88579	0	0	K13422	transcription factor MYC2
Plant-hormone signaling	Cluster-15126.109611	0	1.62667	0.0733333	0	0	-3.93674	K13422	transcription factor MYC2
Plant-hormone signaling	Cluster-15126.34800	0	5.71333	10.28	0	0	1.20099	K13422	transcription factor MYC2
Plant-hormone signaling	Cluster-15126.222953	3.97333	4.00333	8.68333	0	1.49784	1.48551	K13422	transcription factor MYC2
Plant-hormone signaling	Cluster-15126.251356	6.40333	0	0	-8.92071	-8.59256	0	K13422	transcription factor MYC2
Plant-hormone signaling	Cluster-15126.221872	3.47667	0.286667	0.05	-3.55335	-6.00944	0	K13422	transcription factor MYC2
Plant-hormone signaling	Cluster-15126.141124	12.11	1.87333	0.0633333	-2.66432	-7.03515	0	K13422	transcription factor MYC2
Plant-hormone signaling	Cluster-15126.236784	5.51333	0.236667	0.103333	-4.54314	-5.23106	0	K13422	transcription factor MYC2
Plant-hormone signaling	Cluster-15126.44963	4.45667	4.40333	0.29	0	-3.59959	-3.59341	K13422	transcription factor MYC2
Plant-hormone signaling	Cluster-15126.225931	5.73667	0	0.33	0	-3.82141	0	K13422	transcription factor MYC2
Plant-hormone signaling	Cluster-15126.68767	5.95	2.52	0.343333	-1.2238	-3.748	-2.50853	K13422	transcription factor MYC2
Plant-hormone signaling	Cluster-15126.226567	1.05667	7.27	0.35	2.79072	0	-4.04485	K13422	transcription factor MYC2
Plant-hormone signaling	Cluster-15126.83673	2.83	0.0166667	0.496667	-7.49923	-2.14153	0	K13422	transcription factor MYC2
Plant-hormone signaling	Cluster-15126.29034	7.08667	0	0.61	0	-3.15521	0	K13422	transcription factor MYC2
Plant-hormone signaling	Cluster-15126.17625	0.0633333	14.88	0.796667	7.87321	0	-3.86417	K13422	transcription factor MYC2
Plant-hormone signaling	Cluster-15126.142150	0.00666667	2.96333	1.13	8.37799	7.33731	0	K13422	transcription factor MYC2
Plant-hormone signaling	Cluster-15126.84857	4.72	5.74	1.25	0	-1.57006	-1.84036	K13422	transcription factor MYC2
Plant-hormone signaling	Cluster-15126.69475	5.88667	1.14667	1.47333	-2.36631	-1.6362	0	K13422	transcription factor MYC2
Plant-hormone signaling	Cluster-15126.25223	3.51333	14.7433	1.62	2.08134	0	-2.82654	K13422	transcription factor MYC2
Plant-hormone signaling	Cluster-15126.243961	11.5367	9.41333	2.34667	0	-1.93084	-1.6362	K13422	transcription factor MYC2
Plant-hormone signaling	Cluster-15126.206105	11.38	0	2.57333	0	-1.77241	0	K13422	transcription factor MYC2
Plant-hormone signaling	Cluster-15126.142165	1.70667	0	3.68333	0	1.48152	0	K13422	transcription factor MYC2
Plant-hormone signaling	Cluster-15126.206673	8.69667	17.6333	4.1	1.01861	0	-1.72713	K13422	transcription factor MYC2
Plant-hormone signaling	Cluster-15126.84058	18.8033	17.1667	6.30667	0	-1.20263	-1.07018	K13422	transcription factor MYC2
Plant-hormone signaling	Cluster-15126.171252	8.40667	31.3167	6.50333	1.91745	0	-1.91096	K13422	transcription factor MYC2
Plant-hormone signaling	Cluster-15126.95294	6.30333	2.54	6.53667	-1.30828	0	1.72953	K13422	transcription factor MYC2
Plant-hormone signaling	Cluster-15126.88418	23.2367	37.1733	6.96667	0	-1.3584	-2.02317	K13422	transcription factor MYC2
Plant-hormone signaling	Cluster-15126.142631	8.76	4.17667	7.80333	-1.05024	0	1.26455	K13422	transcription factor MYC2
Plant-hormone signaling	Cluster-15126.69171	33.8367	0	7.89667	0	-1.74316	0	K13422	transcription factor MYC2
Plant-hormone signaling	Cluster-15126.206674	9.03667	44.29	8.75333	2.29991	0	-2.06209	K13422	transcription factor MYC2
Plant-hormone signaling	Cluster-15126.120833	13.7533	5.6	10.69	-1.28161	0	1.29676	K13422	transcription factor MYC2
Plant-hormone signaling	Cluster-15126.201129	7.51	0.393333	26.5033	-4.30083	2.16298	6.48101	K13422	transcription factor MYC2
Plant-hormone signaling	Cluster-15126.187643	6.48667	15.4467	44.3067	1.24446	3.11544	1.88522	K13422	transcription factor MYC2
Plant-hormone signaling	Cluster-15126.142146	0	1.73667	0	8.33034	0	0	K13422	transcription factor MYC2
Plant-hormone signaling	Cluster-15126.225934	0	3.11667	0.723333	0	0	-1.81082	K13422	transcription factor MYC2
Plant-hormone signaling	Cluster-15126.29702	0	3.64	0.993333	0	0	-1.4726	K13422	transcription factor MYC2
Plant-hormone signaling	Cluster-15126.226261	0	4.53667	1.01	0	0	-1.79034	K13422	transcription factor MYC2
Plant-hormone signaling	Cluster-15126.142148	0	4.54	1.62	0	0	-1.13022	K13422	transcription factor MYC2
Plant-hormone signaling	Cluster-15126.52631	0	15.9933	3.63333	0	0	-1.77864	K13422	transcription factor MYC2
Plant-hormone signaling	Cluster-15126.179448	0	6.46667	16.7733	0	0	1.7386	K13422	transcription factor MYC2
Plant-hormone signaling	Cluster-15126.29035	5.81333	17.7267	4.50667	1.61742	0	-1.57803	K13422	transcription factor MYC2
Plant-hormone signaling	Cluster-15126.140411	7.17667	31.1267	5.23	2.13339	0	-2.20497	K13422	transcription factor MYC2
Plant-hormone signaling	Cluster-15126.134836	11.62	30.2933	5.43333	1.38688	0	-2.10406	K13422	transcription factor MYC2
Plant-hormone signaling	Cluster-15126.50062	0	9.96	1.77	0	0	-2.14384	K13422	transcription factor MYC2
Plant-hormone signaling	Cluster-15126.80234	2.26	0.95	0.266667	-1.23067	-2.7109	0	K13422	transcription factor MYC2
Plant-hormone signaling	Cluster-15126.183918	1.98333	1.64667	7.65333	0	2.31846	2.57781	K13422	transcription factor MYC2
Plant-hormone signaling	Cluster-15126.73902	2.22333	4.41667	0	1.0025	0	0	K13422	transcription factor MYC2
Plant-hormone signaling	Cluster-15126.153723	0	0	1.23333	0	6.80948	0	K13422	transcription factor MYC2
Plant-hormone signaling	Cluster-15126.98159	7.90333	3.82333	8.21333	-1.02579	0	1.46481	K13422	transcription factor MYC2
Plant-hormone signaling	Cluster-15126.203505	0.143333	0.13	15.44	0	7.13103	7.25866	K13422	transcription factor MYC2
Plant-hormone signaling	Cluster-15126.19350	1.7	1.09	0.19	0	-2.83257	-2.18675	K13422	transcription factor MYC2
Plant-hormone signaling	Cluster-15126.209543	4.28667	3.28667	0.263333	0	-3.58917	-3.21278	K13422	transcription factor MYC2
Plant-hormone signaling	Cluster-15126.128753	3.61333	0.133333	7.80333	-4.70598	1.47892	6.1995	K13422	transcription factor MYC2
Plant-hormone signaling	Cluster-15126.243105	1.87	1.17333	8.68667	0	2.55943	3.26699	K13422	transcription factor MYC2
Plant-hormone signaling	Cluster-15126.80244	1.63	3.86667	0.22	1.25527	-2.62647	-3.87879	K13422	transcription factor MYC2
Plant-hormone signaling	Cluster-15126.142149	1.08	3.52333	0.87	1.70842	0	-1.65197	K13422	transcription factor MYC2
Plant-hormone signaling	Cluster-15126.142151	1.29333	1.08333	4.68667	0	2.2276	2.4853	K13422	transcription factor MYC2
Plant-hormone signaling	Cluster-15126.243104	0.2	0.123333	11.5633	0	6.35232	7.00716	K13422	transcription factor MYC2
Plant-hormone signaling	Cluster-15126.142161	2.46667	3.86333	24.4167	0	3.68195	3.02344	K13422	transcription factor MYC2
Plant-hormone signaling	Cluster-15126.235885	4.66	4.99333	0	0	-7.42003	-7.52187	K13422	transcription factor MYC2
Plant-hormone signaling	Cluster-15126.243977	4.86667	3.09	0.01	0	-8.25204	-7.59809	K13422	transcription factor MYC2
Plant-hormone signaling	Cluster-15126.204237	7.03333	0.13	0.02	-5.69466	-8.06531	0	K13422	transcription factor MYC2
Plant-hormone signaling	Cluster-15126.55918	1.71333	0.253333	0.03	-2.81245	-5.38574	0	K13422	transcription factor MYC2
Plant-hormone signaling	Cluster-15126.212880	10.1433	4.16333	0.08	-1.2576	-6.64336	-5.36994	K13422	transcription factor MYC2
Plant-hormone signaling	Cluster-15126.72835	5.01	0.74	0.18	-2.76766	-4.35951	0	K13422	transcription factor MYC2
Plant-hormone signaling	Cluster-15126.160782	7.67333	0	0.213333	0	-4.79884	0	K13422	transcription factor MYC2
Plant-hormone signaling	Cluster-15126.212706	3.56	3.81	0.316667	0	-3.1385	-3.23923	K13422	transcription factor MYC2
Plant-hormone signaling	Cluster-15126.18222	6.08333	0	1.20667	0	-2.02317	0	K13422	transcription factor MYC2
Plant-hormone signaling	Cluster-15126.18221	4.99333	0	1.61	0	-1.27277	0	K13422	transcription factor MYC2
Plant-hormone signaling	Cluster-15126.142147	5.92333	12.61	9.44667	1.11084	1.04576	0	K13422	transcription factor MYC2
Plant-hormone signaling	Cluster-15126.172109	0.323333	0.113333	14.4	0	5.83013	7.28663	K13422	transcription factor MYC2
Plant-hormone signaling	Cluster-15126.137382	0.386667	0.4	17.26	0	5.80604	5.7816	K13422	transcription factor MYC2
Plant-hormone signaling	Cluster-15126.80238	0	9.93	2.09	0	0	-1.90156	K13422	transcription factor MYC2
Plant-hormone signaling	Cluster-15126.91521	0	12.7033	2.61667	0	0	-1.90243	K13422	transcription factor MYC2
Plant-hormone signaling	Cluster-15126.24846	0	3.18	6.02	0	0	1.28655	K13422	transcription factor MYC2
Plant-hormone signaling	Cluster-15126.206505	0	4.56333	8.19667	0	0	1.20778	K13422	transcription factor MYC2
Plant-hormone signaling	Cluster-15126.128770	0	4.55	8.42	0	0	1.25321	K13422	transcription factor MYC2
Plant-hormone signaling	Cluster-15126.197908	17.8867	8.96333	0.136667	0	-6.56174	-5.55188	K13422	transcription factor MYC2
Plant-hormone signaling	Cluster-15126.89965	10.8167	1.27333	0.326667	-3.10789	-4.76208	0	K13422	transcription factor MYC2
Plant-hormone signaling	Cluster-15126.70761	2.67667	1.16667	23.5467	0	3.48359	4.78004	K13422	transcription factor MYC2
Plant-hormone signaling	Cluster-15126.80235	0	8.66333	2.14667	0	0	-1.63942	K13422	transcription factor MYC2
Plant-hormone signaling	Cluster-15126.47750	0.796667	0.333333	0.0233333	-1.23285	-4.82411	-3.58101	K13422	transcription factor MYC2
Plant-hormone signaling	Cluster-15126.23292	0.87	0.743333	0.213333	0	-1.66244	-1.43522	K13422	transcription factor MYC2
Plant-hormone signaling	Cluster-15126.263486	5.58333	2.47	0.216667	-1.16308	-4.31797	-3.13953	K13449	pathogenesis-related protein 1
Plant-hormone signaling	Cluster-15126.166620	1.46333	0.55	7.93667	0	2.81018	4.20802	K13449	pathogenesis-related protein 1
Plant-hormone signaling	Cluster-15126.155672	59.84	40.36	357.437	0	2.94331	3.51323	K13449	pathogenesis-related protein 1
Plant-hormone signaling	Cluster-15126.139827	0	0.736667	18.4233	0	9.90221	5.01972	K13449	pathogenesis-related protein 1
Plant-hormone signaling	Cluster-15126.139828	0.54	0.406667	130.017	0	8.28218	8.67579	K13449	pathogenesis-related protein 1
Plant-hormone signaling	Cluster-15126.44684	1.04333	5.78333	10.2433	2.48093	3.65997	1.1949	K13449	pathogenesis-related protein 1
Plant-hormone signaling	Cluster-15126.93453	2.50333	2.98667	0.73	0	-1.39933	-1.65949	K13463	coronatine-insensitive protein 1
Plant-hormone signaling	Cluster-15126.272893	4.97	0	9.99333	0	1.36679	0	K13463	coronatine-insensitive protein 1
Plant-hormone signaling	Cluster-15126.97929	9.79	0	24.5667	0	1.68454	0	K13463	coronatine-insensitive protein 1
Plant-hormone signaling	Cluster-15126.101122	0	10.04	2.12333	0	0	-1.89757	K13463	coronatine-insensitive protein 1
Plant-hormone signaling	Cluster-15126.143580	0	8.08333	2.67333	0	0	-1.22799	K13463	coronatine-insensitive protein 1
Plant-hormone signaling	Cluster-15126.213728	0	11.6633	4.37667	0	0	-1.05414	K13463	coronatine-insensitive protein 1
Plant-hormone signaling	Cluster-15126.224574	5.23667	0.803333	0.193333	-2.6691	-4.49214	0	K13463	coronatine-insensitive protein 1
Plant-hormone signaling	Cluster-15126.228543	2.23	2.17	0.233333	0	-2.9014	-2.85508	K13463	coronatine-insensitive protein 1
Plant-hormone signaling	Cluster-15126.228544	18.1267	10.2033	0.54	0	-4.71368	-3.88654	K13463	coronatine-insensitive protein 1
Plant-hormone signaling	Cluster-15126.124737	9.50333	6.05667	1.36	0	-2.45328	-1.7986	K13463	coronatine-insensitive protein 1
Plant-hormone signaling	Cluster-15126.68076	24.47	15.18	3.95	0	-2.27209	-1.58447	K13463	coronatine-insensitive protein 1
Plant-hormone signaling	Cluster-15126.193930	17.2033	0	6.06	0	-1.13974	0	K13463	coronatine-insensitive protein 1
Plant-hormone signaling	Cluster-15126.222909	95.4167	52.9667	6.93	0	-3.45209	-2.59629	K13463	coronatine-insensitive protein 1
Plant-hormone signaling	Cluster-15126.213019	35.28	0	9.86667	0	-1.46799	0	K13463	coronatine-insensitive protein 1
Plant-hormone signaling	Cluster-15126.71024	27.7467	31.9567	10.69	0	-1.00928	-1.20148	K13463	coronatine-insensitive protein 1
Plant-hormone signaling	Cluster-15126.197236	43.8633	0	13.86	0	-1.29778	0	K13463	coronatine-insensitive protein 1
Plant-hormone signaling	Cluster-15126.193656	9.11667	0	14.8	0	1.06967	0	K13463	coronatine-insensitive protein 1
Plant-hormone signaling	Cluster-15126.111159	72.6	58.99	15.43	0	-1.86907	-1.56845	K13463	coronatine-insensitive protein 1
Plant-hormone signaling	Cluster-15126.175709	9.31667	0	18.41	0	1.35222	0	K13463	coronatine-insensitive protein 1
Plant-hormone signaling	Cluster-15126.175710	0	7.62	2.11333	0	0	-1.49906	K13463	coronatine-insensitive protein 1
Plant-hormone signaling	Cluster-15126.122609	9.12333	0	19.8333	0	1.46793	0	K13463	coronatine-insensitive protein 1
Plant-hormone signaling	Cluster-15126.193655	7.86333	15.4767	0	1.00983	0	0	K13463	coronatine-insensitive protein 1
Plant-hormone signaling	Cluster-15126.73257	11.9167	0	0	-6.92725	-6.59823	0	K13464	jasmonate ZIM domain-containing protein
Plant-hormone signaling	Cluster-15126.192298	6.18333	1.97667	0	-1.62902	-8.89878	-7.25447	K13464	jasmonate ZIM domain-containing protein
Plant-hormone signaling	Cluster-15126.91720	1.93667	0	0.166667	0	-3.0908	0	K13464	jasmonate ZIM domain-containing protein
Plant-hormone signaling	Cluster-15126.141785	7.78333	4.71667	0.196667	0	-4.92928	-4.21286	K13464	jasmonate ZIM domain-containing protein
Plant-hormone signaling	Cluster-15126.180335	4.85667	0	1.06333	0	-1.80603	0	K13464	jasmonate ZIM domain-containing protein
Plant-hormone signaling	Cluster-15126.22264	8.38	2.85333	2.6	-1.53776	-1.33081	0	K13464	jasmonate ZIM domain-containing protein
Plant-hormone signaling	Cluster-15126.206951	21.5733	16.11	2.65	0	-2.65719	-2.2366	K13464	jasmonate ZIM domain-containing protein
Plant-hormone signaling	Cluster-15126.74565	11.8967	4.32667	3.79333	-1.43808	-1.27066	0	K13464	jasmonate ZIM domain-containing protein
Plant-hormone signaling	Cluster-15126.272263	13.9167	2.75	0	-2.26956	0	0	K13464	jasmonate ZIM domain-containing protein
Plant-hormone signaling	Cluster-15126.12885	0.0233333	0.06	3.95667	0	7.89589	6.39005	K13464	jasmonate ZIM domain-containing protein
Plant-hormone signaling	Cluster-15126.48595	5.95	2.69667	6.58333	-1.13145	0	1.66298	K13464	jasmonate ZIM domain-containing protein
Plant-hormone signaling	Cluster-15126.124249	6.78333	2.75333	9.53667	-1.28602	0	2.15845	K13464	jasmonate ZIM domain-containing protein
Plant-hormone signaling	Cluster-15126.87703	0	0.646667	20.1967	0	11.2036	5.32219	K13464	jasmonate ZIM domain-containing protein
Plant-hormone signaling	Cluster-15126.80551	0	0.19	1.51667	0	0	3.3325	K13464	jasmonate ZIM domain-containing protein
Plant-hormone signaling	Cluster-15126.217098	22.9667	0.246667	1.01	-6.47962	-4.14546	0	K13464	jasmonate ZIM domain-containing protein
Plant-hormone signaling	Cluster-15126.46272	13.4233	1.06	1.39667	-3.63566	-2.89087	0	K13464	jasmonate ZIM domain-containing protein
Plant-hormone signaling	Cluster-15126.147901	1.71333	0	0	0	-6.44311	0	K13464	jasmonate ZIM domain-containing protein
Plant-hormone signaling	Cluster-15126.64115	2.72333	0	0.303333	0	-2.80972	0	K13464	jasmonate ZIM domain-containing protein
Plant-hormone signaling	Cluster-15834.0	0.55	0.356667	4.02	0	3.23156	3.86538	K13464	jasmonate ZIM domain-containing protein
Plant-hormone signaling	Cluster-15126.48567	0.0133333	0	6.02333	0	8.22071	9.15813	K13464	jasmonate ZIM domain-containing protein
Plant-hormone signaling	Cluster-15126.6031	0.103333	0.26	8.69	0	6.76741	5.422	K13464	jasmonate ZIM domain-containing protein
Plant-hormone signaling	Cluster-15126.163557	0.646667	0.943333	14.6767	0	4.9043	4.32344	K13464	jasmonate ZIM domain-containing protein
Plant-hormone signaling	Cluster-15126.144939	0.403333	1.04333	15.2167	0	5.60399	4.22719	K13464	jasmonate ZIM domain-containing protein
Plant-hormone signaling	Cluster-15126.147904	6.62667	3.18	24.0567	-1.03665	2.23018	3.28259	K13464	jasmonate ZIM domain-containing protein
Plant-hormone signaling	Cluster-15126.167512	3.75	2.85667	24.2667	0	3.0315	3.50679	K13464	jasmonate ZIM domain-containing protein
Plant-hormone signaling	Cluster-15126.147903	3.74333	0.996667	47.83	0	4.0518	5.95863	K13464	jasmonate ZIM domain-containing protein
Plant-hormone signaling	Cluster-15126.140699	15.52	4.78667	0.326667	-1.67852	-5.28829	-3.5938	K13464	jasmonate ZIM domain-containing protein
Plant-hormone signaling	Cluster-15126.140700	157.753	98.7533	9.00667	0	-3.75454	-3.07665	K13464	jasmonate ZIM domain-containing protein
Plant-hormone signaling	Cluster-15126.94652	10.19	6.83333	0	0	-9.02533	-8.44704	K13464	jasmonate ZIM domain-containing protein
Plant-hormone signaling	Cluster-15126.128657	6.81	3.99333	0.203333	0	-4.60834	-3.85277	K13464	jasmonate ZIM domain-containing protein
Plant-hormone signaling	Cluster-15126.267352	2.23	0.593333	0.23	-1.91215	-2.96405	0	K13464	jasmonate ZIM domain-containing protein
Plant-hormone signaling	Cluster-15126.140698	21.4533	0	4.89333	0	-1.77089	0	K13464	jasmonate ZIM domain-containing protein
Plant-hormone signaling	Cluster-15126.120999	41.6867	25.7433	66.6233	0	1.04288	1.73693	K13464	jasmonate ZIM domain-containing protein
Plant-hormone signaling	Cluster-15126.218473	3.16333	0.406667	0	-3.02473	0	0	K13464	jasmonate ZIM domain-containing protein
Plant-hormone signaling	Cluster-15126.120998	13.17	5.48667	0	-1.25193	0	0	K13464	jasmonate ZIM domain-containing protein
Plant-hormone signaling	Cluster-15126.115131	0	10.3167	3.92	0	0	-1.01905	K13464	jasmonate ZIM domain-containing protein
Plant-hormone signaling	Cluster-15126.121255	0.263333	1.45	1.75667	2.4501	3.07308	0	K13464	jasmonate ZIM domain-containing protein
Plant-hormone signaling	Cluster-15126.184548	1.66	3.55667	8.46333	1.12852	2.73494	1.62255	K13464	jasmonate ZIM domain-containing protein
Plant-hormone signaling	Cluster-15126.164303	6.69667	7.55333	16.7567	0	1.69219	1.51284	K13464	jasmonate ZIM domain-containing protein
Plant-hormone signaling	Cluster-15126.159650	7.64333	5.38333	19.3833	0	1.67157	2.21919	K13464	jasmonate ZIM domain-containing protein
Plant-hormone signaling	Cluster-15126.164304	9.77667	5.74333	21.02	0	1.47948	2.23776	K13464	jasmonate ZIM domain-containing protein
Plant-hormone signaling	Cluster-18130.0	0.533333	0	1.75667	0	2.09188	7.17415	K13464	jasmonate ZIM domain-containing protein
Plant-hormone signaling	Cluster-15126.6220	0.0766667	4.03	3.85667	5.81103	6.09636	0	K13464	jasmonate ZIM domain-containing protein
Plant-hormone signaling	Cluster-15126.58466	3.04667	4.83667	12.7967	0	2.43377	1.76445	K13464	jasmonate ZIM domain-containing protein
Plant-hormone signaling	Cluster-15126.17407	0	0.683333	2.56333	0	0	2.27237	K13464	jasmonate ZIM domain-containing protein
Plant-hormone signaling	Cluster-15126.192956	0.476667	2.22333	0.153333	2.2433	0	-3.5261	K13464	jasmonate ZIM domain-containing protein
Plant-hormone signaling	Cluster-15126.200705	7.38	6.67667	2.42	0	-1.26564	-1.1119	K13464	jasmonate ZIM domain-containing protein
Plant-hormone signaling	Cluster-15126.48768	2.9	2.93	6.2	0	1.46626	1.46609	K13464	jasmonate ZIM domain-containing protein
Plant-hormone signaling	Cluster-15126.202844	8.78	27.64	7.64	1.6519	0	-1.50657	K13464	jasmonate ZIM domain-containing protein
Plant-hormone signaling	Cluster-15126.201861	30.7567	29.2367	8.07	0	-1.55914	-1.48691	K13464	jasmonate ZIM domain-containing protein
Plant-hormone signaling	Cluster-15126.186872	0	16.5667	5.37333	0	0	-1.25349	K13464	jasmonate ZIM domain-containing protein
Plant-hormone signaling	Cluster-15126.79934	0	7.54	19.61	0	0	1.70645	K13464	jasmonate ZIM domain-containing protein
Plant-hormone signaling	Cluster-15126.165272	6.16667	0.61	2.98	-3.31766	0	2.67318	K13464	jasmonate ZIM domain-containing protein
Plant-hormone signaling	Cluster-15126.124000	0.933333	0.0266667	13.83	0	4.20704	9.24813	K13464	jasmonate ZIM domain-containing protein
Plant-hormone signaling	Cluster-15126.157512	0.0433333	0.98	86.42	0	11.1768	6.79712	K13464	jasmonate ZIM domain-containing protein
Plant-hormone signaling	Cluster-15126.30420	0.97	0.203333	3.48667	0	2.20506	4.46151	K13464	jasmonate ZIM domain-containing protein
Plant-hormone signaling	Cluster-15126.122175	0.0833333	0	31.98	0	8.93241	11.3504	K13464	jasmonate ZIM domain-containing protein
Plant-hormone signaling	Cluster-15126.115451	66.8833	14.29	0	-2.25026	-7.94908	0	K13946	auxin influx carrier (AUX1 LAX family)
Plant-hormone signaling	Cluster-15126.98373	2.15333	0	0.0466667	0	-5.05223	0	K13946	auxin influx carrier (AUX1 LAX family)
Plant-hormone signaling	Cluster-15126.223014	1.41667	13.25	0.99	3.24183	0	-3.40425	K13946	auxin influx carrier (AUX1 LAX family)
Plant-hormone signaling	Cluster-15126.118021	0.603333	6.98	1.41667	3.47761	0	-1.92238	K13946	auxin influx carrier (AUX1 LAX family)
Plant-hormone signaling	Cluster-15126.207546	3.60667	10.2967	2.31667	1.56552	0	-1.80636	K13946	auxin influx carrier (AUX1 LAX family)
Plant-hormone signaling	Cluster-15126.64294	5.29	17.88	3.53333	1.77911	0	-1.95508	K13946	auxin influx carrier (AUX1 LAX family)
Plant-hormone signaling	Cluster-15126.184290	2.45667	24.9667	3.90333	3.32879	0	-2.2942	K13946	auxin influx carrier (AUX1 LAX family)
Plant-hormone signaling	Cluster-15126.157913	3.42667	35.05	5.07333	3.36701	0	-2.41865	K13946	auxin influx carrier (AUX1 LAX family)
Plant-hormone signaling	Cluster-15126.219855	1.13	6.05	5.14	2.41747	2.54187	0	K13946	auxin influx carrier (AUX1 LAX family)
Plant-hormone signaling	Cluster-15126.52173	0.0533333	1.65	5.65	0	6.9779	2.14663	K13946	auxin influx carrier (AUX1 LAX family)
Plant-hormone signaling	Cluster-15126.263037	0.37	4.53333	5.67667	3.62594	4.29893	0	K13946	auxin influx carrier (AUX1 LAX family)
Plant-hormone signaling	Cluster-15126.171732	0.263333	2.55	5.75	0	5.04232	1.5161	K13946	auxin influx carrier (AUX1 LAX family)
Plant-hormone signaling	Cluster-15126.256472	2.05667	0.6	5.8	0	1.8788	3.65887	K13946	auxin influx carrier (AUX1 LAX family)
Plant-hormone signaling	Cluster-15126.140951	2.42333	1.36667	6.99667	0	1.88263	2.70611	K13946	auxin influx carrier (AUX1 LAX family)
Plant-hormone signaling	Cluster-15126.155935	0.406667	2.94	8.87667	2.90228	4.85468	1.96728	K13946	auxin influx carrier (AUX1 LAX family)
Plant-hormone signaling	Cluster-15126.157914	3.6	9.84	9.75333	1.47739	1.81985	0	K13946	auxin influx carrier (AUX1 LAX family)
Plant-hormone signaling	Cluster-15126.184289	0.82	12.11	10.8633	3.91001	4.09924	0	K13946	auxin influx carrier (AUX1 LAX family)
Plant-hormone signaling	Cluster-15126.157873	0.696667	5.68667	12.2	3.05751	4.5072	1.46666	K13946	auxin influx carrier (AUX1 LAX family)
Plant-hormone signaling	Cluster-15126.157909	1.11	2.21667	14.95	0	4.12945	3.1193	K13946	auxin influx carrier (AUX1 LAX family)
Plant-hormone signaling	Cluster-15126.239261	2.64667	6.37667	14.9867	0	2.86676	1.62142	K13946	auxin influx carrier (AUX1 LAX family)
Plant-hormone signaling	Cluster-15126.118020	0.65	5.50333	17.3367	0	5.08871	2.01905	K13946	auxin influx carrier (AUX1 LAX family)
Plant-hormone signaling	Cluster-15126.148989	1.47	3.27333	24.63	0	4.44354	3.3035	K13946	auxin influx carrier (AUX1 LAX family)
Plant-hormone signaling	Cluster-15126.148990	5.06333	24.1767	26.4767	2.28985	2.76007	0	K13946	auxin influx carrier (AUX1 LAX family)
Plant-hormone signaling	Cluster-15126.108195	2.24333	3.46667	28.4067	0	3.99104	3.42441	K13946	auxin influx carrier (AUX1 LAX family)
Plant-hormone signaling	Cluster-15126.176469	1.4	8.11	29.31	2.55101	4.7589	2.22333	K13946	auxin influx carrier (AUX1 LAX family)
Plant-hormone signaling	Cluster-15126.184291	1.02	16.1233	32.05	3.97486	5.32218	1.36294	K13946	auxin influx carrier (AUX1 LAX family)
Plant-hormone signaling	Cluster-15126.148107	0.673333	6.68	36.72	0	6.06248	2.84362	K13946	auxin influx carrier (AUX1 LAX family)
Plant-hormone signaling	Cluster-15126.65184	3.25333	14.59	37.6967	2.1789	3.89932	1.73617	K13946	auxin influx carrier (AUX1 LAX family)
Plant-hormone signaling	Cluster-15126.156717	4.82333	25.2067	40.7433	2.39915	3.44404	1.06105	K13946	auxin influx carrier (AUX1 LAX family)
Plant-hormone signaling	Cluster-15126.157912	1.36333	4.06667	43.3867	1.59371	5.34903	3.76928	K13946	auxin influx carrier (AUX1 LAX family)
Plant-hormone signaling	Cluster-15126.119078	4.40667	23.3767	43.62	0	3.5778	1.2341	K13946	auxin influx carrier (AUX1 LAX family)
Plant-hormone signaling	Cluster-15126.173528	19.2467	105.633	55.83	2.44662	1.86959	0	K13946	auxin influx carrier (AUX1 LAX family)
Plant-hormone signaling	Cluster-15126.148108	1.36667	8.94	60.0333	2.7783	5.86067	3.09502	K13946	auxin influx carrier (AUX1 LAX family)
Plant-hormone signaling	Cluster-15126.157910	3.44667	13.89	62.6733	2.02874	4.55157	2.53828	K13946	auxin influx carrier (AUX1 LAX family)
Plant-hormone signaling	Cluster-15126.157856	12.0933	64.7067	80.2633	2.43927	3.10032	0	K13946	auxin influx carrier (AUX1 LAX family)
Plant-hormone signaling	Cluster-15126.148109	6.82333	9.37667	162.35	0	4.9231	4.47481	K13946	auxin influx carrier (AUX1 LAX family)
Plant-hormone signaling	Cluster-15126.31494	0.463333	2.7	0	2.62471	0	0	K13946	auxin influx carrier (AUX1 LAX family)
Plant-hormone signaling	Cluster-15126.105701	10.51	23.6833	0	1.1504	0	0	K13946	auxin influx carrier (AUX1 LAX family)
Plant-hormone signaling	Cluster-15126.134047	0	3.38	0.643333	0	0	-2.02053	K13946	auxin influx carrier (AUX1 LAX family)
Plant-hormone signaling	Cluster-15126.19677	0	0.783333	1.98667	0	0	1.70685	K13946	auxin influx carrier (AUX1 LAX family)
Plant-hormone signaling	Cluster-15126.165681	0	11.3867	4.17667	0	0	-1.08022	K13946	auxin influx carrier (AUX1 LAX family)
Plant-hormone signaling	Cluster-15126.194346	6.77667	1.96333	0.0433333	-1.76576	-6.75843	-4.97952	K13946	auxin influx carrier (AUX1 LAX family)
Plant-hormone signaling	Cluster-15126.157755	15.98	3.13667	0.303333	-2.33984	-5.35751	0	K13946	auxin influx carrier (AUX1 LAX family)
Plant-hormone signaling	Cluster-15126.213095	3.16	19.2133	3.5	2.62596	0	-2.09754	K13946	auxin influx carrier (AUX1 LAX family)
Plant-hormone signaling	Cluster-15126.167200	2.72333	1.61	7.01667	0	1.74232	2.48873	K13946	auxin influx carrier (AUX1 LAX family)
Plant-hormone signaling	Cluster-15126.157756	3.05	2.70333	11.7467	0	2.30123	2.48793	K13946	auxin influx carrier (AUX1 LAX family)
Plant-hormone signaling	Cluster-15126.145876	0.7	0.18	3.28	0	2.59875	4.54632	K13946	auxin influx carrier (AUX1 LAX family)
Plant-hormone signaling	Cluster-15126.135045	0.593333	1.42667	4.53333	1.28973	3.30628	2.03222	K13946	auxin influx carrier (AUX1 LAX family)
Plant-hormone signaling	Cluster-15126.74722	14.51	0	0	-10.9632	-10.6353	0	K13946	auxin influx carrier (AUX1 LAX family)
Plant-hormone signaling	Cluster-15126.75975	10.6033	0.11	0.05	-6.5792	-7.42297	0	K13946	auxin influx carrier (AUX1 LAX family)
Plant-hormone signaling	Cluster-15126.200510	4.01667	2.92667	0.106667	0	-4.94368	-4.45585	K13946	auxin influx carrier (AUX1 LAX family)
Plant-hormone signaling	Cluster-15126.98374	7.29333	0.433333	0.143333	-4.07448	-5.31803	0	K13946	auxin influx carrier (AUX1 LAX family)
Plant-hormone signaling	Cluster-15126.259722	11.3267	0.78	0.166667	-3.85047	-5.60524	0	K13946	auxin influx carrier (AUX1 LAX family)
Plant-hormone signaling	Cluster-15126.264970	3.44333	0.343333	0.213333	-3.37033	-3.61967	0	K13946	auxin influx carrier (AUX1 LAX family)
Plant-hormone signaling	Cluster-15126.225624	4.68333	0.18	0.303333	-4.67306	-3.59255	0	K13946	auxin influx carrier (AUX1 LAX family)
Plant-hormone signaling	Cluster-15126.30526	1.85	2.10667	0.483333	0	-1.54478	-1.73061	K14431	transcription factor TGA
Plant-hormone signaling	Cluster-15126.3345	0	0	7.09	0	9.31139	9.28611	K14431	transcription factor TGA
Plant-hormone signaling	Cluster-15126.281249	0.973333	0	0	-6.94813	-6.6198	0	K14431	transcription factor TGA
Plant-hormone signaling	Cluster-15126.204057	1.08667	0	0	-6.98709	-6.65927	0	K14431	transcription factor TGA
Plant-hormone signaling	Cluster-15126.21140	1.05	0	0.0166667	-6.77271	-5.48191	0	K14431	transcription factor TGA
Plant-hormone signaling	Cluster-5142.0	0.706667	4.76333	8.13667	2.75376	3.87652	1.14108	K14431	transcription factor TGA
Plant-hormone signaling	Cluster-15126.173349	0.88	0.983333	9.22667	0	3.75921	3.59298	K14431	transcription factor TGA
Plant-hormone signaling	Cluster-15126.236458	2.19333	0	4.56667	0	1.42675	0	K14431	transcription factor TGA
Plant-hormone signaling	Cluster-15126.102866	2.67	7.59333	2.81333	1.52385	0	-1.07046	K14431	transcription factor TGA
Plant-hormone signaling	Cluster-15126.260190	11.8267	0	0	0	-6.67925	0	K14431	transcription factor TGA
Plant-hormone signaling	Cluster-15126.42136	8.32667	0	0.44	0	-4.05314	0	K14431	transcription factor TGA
Plant-hormone signaling	Cluster-15126.158292	0.78	0.966667	2.67	0	2.13889	1.82337	K14431	transcription factor TGA
Plant-hormone signaling	Cluster-15126.142120	2.87	0.663333	0.0333333	0	-6.00044	-3.86598	K14431	transcription factor TGA
Plant-hormone signaling	Cluster-15126.144370	18.3467	16.67	0.83	0	-4.09237	-3.95792	K14431	transcription factor TGA
Plant-hormone signaling	Cluster-15126.162119	4.65333	4.82667	1.09667	0	-1.70577	-1.7573	K14431	transcription factor TGA
Plant-hormone signaling	Cluster-15126.122458	10.1033	9.65667	1.88333	0	-2.03918	-1.9792	K14431	transcription factor TGA
Plant-hormone signaling	Cluster-15126.125195	8.58667	8.14667	2.00333	0	-1.72937	-1.65841	K14431	transcription factor TGA
Plant-hormone signaling	Cluster-15126.268438	1.27333	1.84	3.11333	0	1.63457	1.11739	K14431	transcription factor TGA
Plant-hormone signaling	Cluster-15126.119219	9.1	4.31	3.42333	-1.06127	-1.04056	0	K14431	transcription factor TGA
Plant-hormone signaling	Cluster-15126.148211	19.9033	18.16	6.22333	0	-1.30506	-1.17485	K14431	transcription factor TGA
Plant-hormone signaling	Cluster-15126.173903	0.413333	0.333333	10.13	0	4.92573	5.26377	K14431	transcription factor TGA
Plant-hormone signaling	Cluster-15126.110509	0	13.3033	4.44667	0	0	-1.22201	K14431	transcription factor TGA
Plant-hormone signaling	Cluster-15126.148210	0	9.86667	18.9	0	0	1.3049	K14431	transcription factor TGA
Plant-hormone signaling	Cluster-15126.192702	8.28	0	17.3833	0	1.43768	0	K14431	transcription factor TGA
Plant-hormone signaling	Cluster-15126.186715	0	0.333333	4.33667	0	7.50194	4.03111	K14431	transcription factor TGA
Plant-hormone signaling	Cluster-15126.143927	0.156667	0.193333	4.63	0	5.29507	4.99561	K14431	transcription factor TGA
Plant-hormone signaling	Cluster-15126.186714	0.14	0.603333	5.37	0	5.65574	3.47144	K14431	transcription factor TGA
Plant-hormone signaling	Cluster-15126.91239	0.92	1.91667	5.61667	0	2.99255	1.91215	K14431	transcription factor TGA
Plant-hormone signaling	Cluster-15126.123035	0.876667	4.14	13.0367	2.23505	4.24278	2.02294	K14431	transcription factor TGA
Plant-hormone signaling	Cluster-15126.113024	1.20667	8.58333	17.0767	2.82956	4.16617	1.35304	K14431	transcription factor TGA
Plant-hormone signaling	Cluster-15126.34757	0	0.726667	2.62333	0	0	2.22577	K14431	transcription factor TGA
Plant-hormone signaling	Cluster-15126.179844	2.03333	9.33667	9.87	2.20973	2.63256	0	K14431	transcription factor TGA
Plant-hormone signaling	Cluster-15126.98074	1.96667	11.5733	14.1567	2.57448	3.21081	0	K14431	transcription factor TGA
Plant-hormone signaling	Cluster-15126.143928	0.0933333	0.05	2.01	0	4.81173	5.20301	K14431	transcription factor TGA
Plant-hormone signaling	Cluster-15126.34759	0.34	0.476667	2.37667	0	3.07632	2.70442	K14431	transcription factor TGA
Plant-hormone signaling	Cluster-15126.11072	0	0.1	4.24333	0	7.66687	5.78397	K14431	transcription factor TGA
Plant-hormone signaling	Cluster-15126.140663	0.38	1.61667	4.44667	2.07998	3.86726	1.80289	K14431	transcription factor TGA
Plant-hormone signaling	Cluster-15126.170388	0.193333	0.896667	14.9833	2.23754	6.65398	4.42867	K14431	transcription factor TGA
Plant-hormone signaling	Cluster-15126.170297	0	0.53	4.93	0	0	3.57508	K14431	transcription factor TGA
Plant-hormone signaling	Cluster-15126.237558	16.3933	4.28667	0.52	-1.91423	-4.71957	0	K14431	transcription factor TGA
Plant-hormone signaling	Cluster-15126.66099	6.92667	0.57	0.636667	-3.71024	-3.06857	0	K14431	transcription factor TGA
Plant-hormone signaling	Cluster-15126.189969	7.31333	1.26	0.636667	-2.52536	-3.1797	0	K14431	transcription factor TGA
Plant-hormone signaling	Cluster-15126.113913	1.99	3.53333	6.74333	0	2.13711	1.30525	K14431	transcription factor TGA
Plant-hormone signaling	Cluster-15126.176417	1.87333	4.31333	20.1167	1.20877	3.78151	2.58845	K14431	transcription factor TGA
Plant-hormone signaling	Cluster-15126.113914	0	0.926667	1.45333	0	0	1.02936	K14431	transcription factor TGA
Plant-hormone signaling	Cluster-15126.186719	1.25	5.04	8.94667	0	3.19922	1.17543	K14431	transcription factor TGA
Plant-hormone signaling	Cluster-15126.186713	1.80667	2.37	13.8867	0	3.32705	2.9755	K14431	transcription factor TGA
Plant-hormone signaling	Cluster-15126.218635	0	2.64667	0.56	6.77945	0	-1.92864	K14431	transcription factor TGA
Plant-hormone signaling	Cluster-15126.218638	0.653333	5.27333	1.11667	3.02681	0	-1.87384	K14431	transcription factor TGA
Plant-hormone signaling	Cluster-15126.184754	1.05667	1.71333	0	0	-6.55533	-7.22572	K14432	ABA responsive element binding factor
Plant-hormone signaling	Cluster-15126.241337	3.36	0	0.52	0	-2.35177	0	K14432	ABA responsive element binding factor
Plant-hormone signaling	Cluster-15126.86327	8.27667	5.55667	1.35	0	-2.23364	-1.65783	K14432	ABA responsive element binding factor
Plant-hormone signaling	Cluster-15126.48872	6.4	0	2.22333	0	-1.15628	0	K14432	ABA responsive element binding factor
Plant-hormone signaling	Cluster-15126.109543	8.99667	6.92667	2.29667	0	-1.60444	-1.22367	K14432	ABA responsive element binding factor
Plant-hormone signaling	Cluster-15126.134431	21.0567	18.55	5.93333	0	-1.46659	-1.27702	K14432	ABA responsive element binding factor
Plant-hormone signaling	Cluster-15126.137375	1.33667	0.0333333	23.1033	-5.27924	4.4804	9.77752	K14432	ABA responsive element binding factor
Plant-hormone signaling	Cluster-15126.241336	6.25333	2.25	0	-1.44727	0	0	K14432	ABA responsive element binding factor
Plant-hormone signaling	Cluster-15126.241338	5.47333	4.18	1.42333	0	-1.57424	-1.19101	K14432	ABA responsive element binding factor
Plant-hormone signaling	Cluster-15126.224735	32.1333	0	10.62	0	-1.25193	0	K14432	ABA responsive element binding factor
Plant-hormone signaling	Cluster-15126.139308	0.123333	0	0.88	0	3.06629	0	K14432	ABA responsive element binding factor
Plant-hormone signaling	Cluster-15126.139310	2.15333	0	3.54667	0	1.1029	0	K14432	ABA responsive element binding factor
Plant-hormone signaling	Cluster-15126.120218	0.59	0.816667	4.36	0	3.25143	2.78462	K14432	ABA responsive element binding factor
Plant-hormone signaling	Cluster-15126.139309	1.04667	2.98333	4.98333	1.52915	2.62089	1.10829	K14432	ABA responsive element binding factor
Plant-hormone signaling	Cluster-15126.139305	7.04333	7.10667	15.4	0	1.49532	1.48182	K14432	ABA responsive element binding factor
Plant-hormone signaling	Cluster-15126.243730	1.33	16.5933	21.4467	3.65482	4.37195	0	K14432	ABA responsive element binding factor
Plant-hormone signaling	Cluster-15126.153357	1.6	4.57333	0.923333	1.53514	0	-1.955	K14432	ABA responsive element binding factor
Plant-hormone signaling	Cluster-15126.107279	3.56333	0	1.23667	0	-1.15153	0	K14432	ABA responsive element binding factor
Plant-hormone signaling	Cluster-15126.115145	6.72	7.14667	11.7633	0	1.17334	1.08409	K14432	ABA responsive element binding factor
Plant-hormone signaling	Cluster-15126.159598	7.84667	8.48	13.2267	0	1.12733	1.00759	K14432	ABA responsive element binding factor
Plant-hormone signaling	Cluster-15126.155881	6.68333	7.60667	18.99	0	1.87734	1.6828	K14432	ABA responsive element binding factor
Plant-hormone signaling	Cluster-15126.119400	30.3667	12.5233	22.06	-1.2961	0	1.19592	K14432	ABA responsive element binding factor
Plant-hormone signaling	Cluster-15126.150294	13.71	15.3167	24.7867	0	1.20957	1.05911	K14432	ABA responsive element binding factor
Plant-hormone signaling	Cluster-15126.159591	9.15333	13.2433	34.37	0	2.27155	1.73984	K14432	ABA responsive element binding factor
Plant-hormone signaling	Cluster-15126.130261	1.09	0	0	-6.34569	0	0	K14432	ABA responsive element binding factor
Plant-hormone signaling	Cluster-15126.178125	4.14333	1.11667	0	-1.9156	0	0	K14432	ABA responsive element binding factor
Plant-hormone signaling	Cluster-15126.172853	0	3.15667	0.81	0	0	-1.59814	K14432	ABA responsive element binding factor
Plant-hormone signaling	Cluster-15126.198747	0	2.21	3.84	0	0	1.18076	K14432	ABA responsive element binding factor
Plant-hormone signaling	Cluster-15126.169498	3.94333	5.99	1.19667	0	-1.32684	-1.93921	K14432	ABA responsive element binding factor
Plant-hormone signaling	Cluster-15126.170717	0.0933333	0.233333	2.49667	0	5.27815	3.83939	K14432	ABA responsive element binding factor
Plant-hormone signaling	Cluster-15126.131179	0.47	2.78	3.65667	2.58862	3.33978	0	K14432	ABA responsive element binding factor
Plant-hormone signaling	Cluster-15126.186153	6.05	22.6567	3.88667	1.9311	0	-2.17181	K14432	ABA responsive element binding factor
Plant-hormone signaling	Cluster-15126.153203	1.62	2.62333	5.75667	0	2.19696	1.50527	K14432	ABA responsive element binding factor
Plant-hormone signaling	Cluster-15126.139307	0.51	1.51	5.82667	1.59298	3.88641	2.30954	K14432	ABA responsive element binding factor
Plant-hormone signaling	Cluster-15126.144446	24.4667	0	7.11333	0	-1.41579	0	K14432	ABA responsive element binding factor
Plant-hormone signaling	Cluster-15126.170716	3.29333	1.97	10.78	0	2.0829	2.82965	K14432	ABA responsive element binding factor
Plant-hormone signaling	Cluster-15126.113431	4.44333	3.14333	11.3233	0	1.71184	2.21904	K14432	ABA responsive element binding factor
Plant-hormone signaling	Cluster-15126.159803	1.54	12.3267	21.7833	3.01776	4.18577	1.18397	K14432	ABA responsive element binding factor
Plant-hormone signaling	Cluster-15126.215411	5.84333	4.98667	22.9367	0	2.31853	2.55697	K14432	ABA responsive element binding factor
Plant-hormone signaling	Cluster-15126.196973	1.78	4.35667	0	1.30862	0	0	K14432	ABA responsive element binding factor
Plant-hormone signaling	Cluster-15126.122976	0	1.46333	3.54333	0	0	1.64617	K14432	ABA responsive element binding factor
Plant-hormone signaling	Cluster-15126.175639	0.0633333	0.173333	1.35333	0	4.88822	3.35683	K14432	ABA responsive element binding factor
Plant-hormone signaling	Cluster-15126.175638	1.47667	2.00333	6.21667	0	2.45274	1.98998	K14432	ABA responsive element binding factor
Plant-hormone signaling	Cluster-15126.125681	0	0.606667	0	7.56206	0	0	K14432	ABA responsive element binding factor
Plant-hormone signaling	Cluster-15126.9620	0.58	0.62	1.74333	0	1.91323	1.88877	K14432	ABA responsive element binding factor
Plant-hormone signaling	Cluster-15126.70198	7.83667	7.61667	0.566667	0	-3.40344	-3.36088	K14432	ABA responsive element binding factor
Plant-hormone signaling	Cluster-15126.160833	12.76	0	3.8	0	-1.38372	0	K14432	ABA responsive element binding factor
Plant-hormone signaling	Cluster-15126.109631	14.3433	5.48	0	-1.38834	0	0	K14432	ABA responsive element binding factor
Plant-hormone signaling	Cluster-15126.47599	0.353333	0.19	1.62333	0	2.52549	3.44699	K14432	ABA responsive element binding factor
Plant-hormone signaling	Cluster-15126.147928	9.25	5.75667	1.88667	0	-1.9254	-1.24723	K14432	ABA responsive element binding factor
Plant-hormone signaling	Cluster-15126.220673	2.25	6.23	5.31333	1.48869	1.62286	0	K14432	ABA responsive element binding factor
Plant-hormone signaling	Cluster-15126.200971	0	7.05667	2.28333	0	0	-1.2781	K14432	ABA responsive element binding factor
Plant-hormone signaling	Cluster-15126.147926	0	3.91	7.84667	0	0	1.3829	K14432	ABA responsive element binding factor
Plant-hormone signaling	Cluster-15126.53055	0	0.916667	1.98667	0	0	1.46152	K14432	ABA responsive element binding factor
Plant-hormone signaling	Cluster-15126.75916	0	0.06	2.17	0	0	5.34096	K14432	ABA responsive element binding factor
Plant-hormone signaling	Cluster-15126.142396	0.723333	0	0	0	-6.44406	0	K14432	ABA responsive element binding factor
Plant-hormone signaling	Cluster-15126.22841	0.86	0.0733333	0.103333	-3.50153	-2.72173	0	K14432	ABA responsive element binding factor
Plant-hormone signaling	Cluster-15126.85834	4.01	2.90333	0.34	0	-3.18909	-2.72103	K14432	ABA responsive element binding factor
Plant-hormone signaling	Cluster-15126.130552	0.77	0.836667	3.86	0	2.65446	2.53088	K14484	auxin-responsive protein IAA
Plant-hormone signaling	Cluster-15126.167930	0	0.326667	55.5133	0	11.1216	7.65467	K14484	auxin-responsive protein IAA
Plant-hormone signaling	Cluster-15126.165214	0	0	5.78667	0	7.76278	7.73694	K14484	auxin-responsive protein IAA
Plant-hormone signaling	Cluster-15126.177337	0.713333	0	7.46333	0	3.7295	7.36911	K14484	auxin-responsive protein IAA
Plant-hormone signaling	Cluster-15126.202335	5.44667	3.68333	14.5467	0	1.76935	2.32206	K14484	auxin-responsive protein IAA
Plant-hormone signaling	Cluster-15126.134679	1.71333	6.79	24.78	2.10401	4.32173	2.22963	K14484	auxin-responsive protein IAA
Plant-hormone signaling	Cluster-15126.120168	0.686667	7.63333	31.9933	3.48247	5.90466	2.43803	K14484	auxin-responsive protein IAA
Plant-hormone signaling	Cluster-15126.139241	0	1.82667	33.38	0	9.61163	4.56074	K14484	auxin-responsive protein IAA
Plant-hormone signaling	Cluster-15126.140547	14.2433	15.9067	54.1733	0	2.2818	2.14249	K14484	auxin-responsive protein IAA
Plant-hormone signaling	Cluster-15126.120165	1.73333	2.78333	88.58	0	6.02947	5.33816	K14484	auxin-responsive protein IAA
Plant-hormone signaling	Cluster-15126.148972	46.4733	31.8667	165.53	0	2.19414	2.74423	K14484	auxin-responsive protein IAA
Plant-hormone signaling	Cluster-15126.134676	52.53	45.5633	256.013	0	2.64533	2.85061	K14484	auxin-responsive protein IAA
Plant-hormone signaling	Cluster-15126.133393	66.5667	44.8567	287.777	0	2.44871	3.02024	K14484	auxin-responsive protein IAA
Plant-hormone signaling	Cluster-15126.139239	1.57333	13.57	307.763	3.13024	7.97117	4.85471	K14484	auxin-responsive protein IAA
Plant-hormone signaling	Cluster-15126.165219	180.17	144.67	618.07	0	2.12498	2.4499	K14484	auxin-responsive protein IAA
Plant-hormone signaling	Cluster-15126.134678	2.51667	8.27333	0	1.751	0	0	K14484	auxin-responsive protein IAA
Plant-hormone signaling	Cluster-15126.170207	1.32333	0.906667	5.26	0	2.35282	2.88689	K14484	auxin-responsive protein IAA
Plant-hormone signaling	Cluster-15126.169456	0	0	4.45333	0	7.87042	0	K14484	auxin-responsive protein IAA
Plant-hormone signaling	Cluster-15126.134615	1.83333	4.97667	6.41	1.45003	2.17987	0	K14484	auxin-responsive protein IAA
Plant-hormone signaling	Cluster-15126.134680	0	0	7.9	0	8.35945	8.33573	K14484	auxin-responsive protein IAA
Plant-hormone signaling	Cluster-15126.134616	1.52667	5.30667	13.97	1.83232	3.5747	1.75693	K14484	auxin-responsive protein IAA
Plant-hormone signaling	Cluster-15126.182723	0	0	20.31	0	7.72989	7.70534	K14484	auxin-responsive protein IAA
Plant-hormone signaling	Cluster-15126.135977	0.0766667	1.05	34.84	0	9.06181	5.43895	K14484	auxin-responsive protein IAA
Plant-hormone signaling	Cluster-15126.134617	3.24	12.7167	40.6867	1.99311	4.02192	2.04458	K14484	auxin-responsive protein IAA
Plant-hormone signaling	Cluster-15126.169419	0	0.0766667	46.7767	0	10.4485	9.46226	K14484	auxin-responsive protein IAA
Plant-hormone signaling	Cluster-15126.158203	0.213333	3.73	83.58	0	8.9702	4.85793	K14484	auxin-responsive protein IAA
Plant-hormone signaling	Cluster-15126.134672	0.0733333	0.153333	123.343	0	10.9717	10.0514	K14484	auxin-responsive protein IAA
Plant-hormone signaling	Cluster-15126.134613	9.29	29.65	156.263	1.69406	4.4425	2.76378	K14484	auxin-responsive protein IAA
Plant-hormone signaling	Cluster-15126.134614	21.9467	147.177	156.99	2.7565	3.19999	0	K14484	auxin-responsive protein IAA
Plant-hormone signaling	Cluster-15126.156260	0.256667	4.42	161.37	4.14204	9.67035	5.53812	K14484	auxin-responsive protein IAA
Plant-hormone signaling	Cluster-15126.134682	0	1.16667	169.303	0	12.4363	7.55374	K14484	auxin-responsive protein IAA
Plant-hormone signaling	Cluster-15126.154777	0.546667	3.2	217.107	0	8.99895	6.45924	K14484	auxin-responsive protein IAA
Plant-hormone signaling	Cluster-15126.281297	1.02667	0.36	6.38	0	2.98354	4.60054	K14484	auxin-responsive protein IAA
Plant-hormone signaling	Cluster-15126.280240	1.11333	0.433333	6.42	0	2.92204	4.12544	K14484	auxin-responsive protein IAA
Plant-hormone signaling	Cluster-15126.181731	1.11	6.66667	0.323333	2.55307	0	-3.95249	K14484	auxin-responsive protein IAA
Plant-hormone signaling	Cluster-15126.134610	2.14667	0	0	0	-6.59798	0	K14484	auxin-responsive protein IAA
Plant-hormone signaling	Cluster-15126.185124	1.02333	6.85667	0.4	2.80924	0	-3.80116	K14484	auxin-responsive protein IAA
Plant-hormone signaling	Cluster-15126.103441	4.45333	61.4167	1.74667	3.79053	0	-4.78501	K14484	auxin-responsive protein IAA
Plant-hormone signaling	Cluster-15126.175513	6.37	83.5967	2.72667	3.73788	0	-4.57313	K14484	auxin-responsive protein IAA
Plant-hormone signaling	Cluster-15126.135541	4.75333	12.47	44.0167	1.39592	3.5612	2.18048	K14484	auxin-responsive protein IAA
Plant-hormone signaling	Cluster-15126.134612	70.8167	224.387	62.6067	1.67106	0	-1.47537	K14484	auxin-responsive protein IAA
Plant-hormone signaling	Cluster-15126.158410	97.9633	386.61	114.05	1.9947	0	-1.39497	K14484	auxin-responsive protein IAA
Plant-hormone signaling	Cluster-15126.134611	17.2333	43.6	133.993	1.35623	3.32571	1.98517	K14484	auxin-responsive protein IAA
Plant-hormone signaling	Cluster-15126.134607	17.2167	92.6733	142.493	2.44907	3.42113	0	K14484	auxin-responsive protein IAA
Plant-hormone signaling	Cluster-15126.149182	21.0667	59.1233	187.927	0	3.45365	2.0356	K14484	auxin-responsive protein IAA
Plant-hormone signaling	Cluster-15126.148831	42.4867	151.473	267.713	1.81895	2.95907	1.15542	K14484	auxin-responsive protein IAA
Plant-hormone signaling	Cluster-15126.135542	8.90667	187.867	284.983	4.41856	5.37051	0	K14484	auxin-responsive protein IAA
Plant-hormone signaling	Cluster-15126.170111	28.8033	156.687	289.783	2.49671	3.68218	1.20103	K14484	auxin-responsive protein IAA
Plant-hormone signaling	Cluster-15126.134608	11.08	340.66	438.653	4.95607	5.67051	0	K14484	auxin-responsive protein IAA
Plant-hormone signaling	Cluster-15126.146042	75.1333	258.67	729.38	1.65042	3.53011	1.89467	K14484	auxin-responsive protein IAA
Plant-hormone signaling	Cluster-15126.149183	8.05	72.83	0	3.20535	0	0	K14484	auxin-responsive protein IAA
Plant-hormone signaling	Cluster-15126.101962	0.406667	0	1.49667	0	2.23078	0	K14484	auxin-responsive protein IAA
Plant-hormone signaling	Cluster-15126.26553	2.37667	2.19333	7.15	0	1.95148	2.05899	K14484	auxin-responsive protein IAA
Plant-hormone signaling	Cluster-15126.61469	1.57	1.63	8.01	0	2.70681	2.67835	K14484	auxin-responsive protein IAA
Plant-hormone signaling	Cluster-15126.32684	1.18667	0.856667	11.26	0	3.59816	4.07202	K14484	auxin-responsive protein IAA
Plant-hormone signaling	Cluster-15126.133169	2.31333	7.75667	14.83	1.77418	3.05571	1.29708	K14484	auxin-responsive protein IAA
Plant-hormone signaling	Cluster-15126.121016	0.816667	2.36	0	1.55489	0	0	K14484	auxin-responsive protein IAA
Plant-hormone signaling	Cluster-15126.174269	0	2.05	0.526667	0	0	-1.56721	K14484	auxin-responsive protein IAA
Plant-hormone signaling	Cluster-15126.225629	0	15.3867	2.25667	0	0	-2.44786	K14484	auxin-responsive protein IAA
Plant-hormone signaling	Cluster-15126.32685	0.436667	0.446667	2.37667	0	2.7977	2.77701	K14484	auxin-responsive protein IAA
Plant-hormone signaling	Cluster-15126.212845	4.47	10.3767	21.95	0	2.63649	1.52823	K14484	auxin-responsive protein IAA
Plant-hormone signaling	Cluster-15126.53762	0	6.06667	1.35667	0	0	-1.7616	K14484	auxin-responsive protein IAA
Plant-hormone signaling	Cluster-15126.267965	1.61	0	0	0	-6.61971	0	K14484	auxin-responsive protein IAA
Plant-hormone signaling	Cluster-15126.47828	5.29333	3.84333	0.16	0	-4.81088	-4.34009	K14484	auxin-responsive protein IAA
Plant-hormone signaling	Cluster-15126.12178	4.07667	1.78667	0.0233333	-1.16394	-7.05133	-5.87112	K14484	auxin-responsive protein IAA
Plant-hormone signaling	Cluster-15126.144492	0	1.88667	736.027	0	10.9612	9.07883	K14484	auxin-responsive protein IAA
Plant-hormone signaling	Cluster-15126.147768	0	0	1.65	0	7.81802	7.79248	K14484	auxin-responsive protein IAA
Plant-hormone signaling	Cluster-15126.150630	0.9	0	3.61	0	2.35791	7.835	K14484	auxin-responsive protein IAA
Plant-hormone signaling	Cluster-15126.147780	0.506667	0.0833333	4.61667	0	3.67181	6.12733	K14484	auxin-responsive protein IAA
Plant-hormone signaling	Cluster-15126.168096	16.9433	37.96	8.79333	1.18395	0	-1.74196	K14484	auxin-responsive protein IAA
Plant-hormone signaling	Cluster-15126.150624	0.726667	2.27	27.59	0	5.63168	3.95368	K14484	auxin-responsive protein IAA
Plant-hormone signaling	Cluster-15126.150631	3.51333	3.3	30.1433	0	3.4503	3.57108	K14484	auxin-responsive protein IAA
Plant-hormone signaling	Cluster-15126.147788	0.163333	2.19667	49.4667	3.80055	8.65435	4.86891	K14484	auxin-responsive protein IAA
Plant-hormone signaling	Cluster-15126.147789	1.54333	1.88	89.4033	0	6.24548	5.91528	K14484	auxin-responsive protein IAA
Plant-hormone signaling	Cluster-15126.144866	0	0	119.073	0	8.01973	7.9948	K14484	auxin-responsive protein IAA
Plant-hormone signaling	Cluster-15126.147772	0.0533333	0.346667	123.213	0	11.6074	8.83737	K14484	auxin-responsive protein IAA
Plant-hormone signaling	Cluster-15126.147792	2.04667	0.783333	156.763	0	6.64606	7.92031	K14484	auxin-responsive protein IAA
Plant-hormone signaling	Cluster-15126.147773	8.36667	25.56	185.133	1.62926	4.83569	3.22202	K14484	auxin-responsive protein IAA
Plant-hormone signaling	Cluster-15126.124958	2.15667	17.3133	201.08	0	6.95916	3.93538	K14484	auxin-responsive protein IAA
Plant-hormone signaling	Cluster-15126.134019	0	0	248.383	0	8.71146	8.68633	K14484	auxin-responsive protein IAA
Plant-hormone signaling	Cluster-15126.159455	9.75333	25.8333	258.12	1.41951	5.08888	3.68481	K14484	auxin-responsive protein IAA
Plant-hormone signaling	Cluster-15126.150629	0.51	1.66	308.947	0	9.66883	7.95589	K14484	auxin-responsive protein IAA
Plant-hormone signaling	Cluster-15126.150197	13.2667	49.3233	459.2	1.90386	5.47265	3.58474	K14484	auxin-responsive protein IAA
Plant-hormone signaling	Cluster-15126.147790	58.26	14.41	460.54	-2.00372	3.33622	5.35501	K14484	auxin-responsive protein IAA
Plant-hormone signaling	Cluster-15126.147787	0.103333	5.71333	506.74	6.12424	12.9484	6.84078	K14484	auxin-responsive protein IAA
Plant-hormone signaling	Cluster-15126.147782	5.82	2.04	533.197	0	6.8834	8.37988	K14484	auxin-responsive protein IAA
Plant-hormone signaling	Cluster-15126.147781	14.5733	7.65	544.643	0	5.59013	6.51697	K14484	auxin-responsive protein IAA
Plant-hormone signaling	Cluster-15126.150626	76.41	16.3433	622.98	-2.21344	3.39197	5.62066	K14484	auxin-responsive protein IAA
Plant-hormone signaling	Cluster-15126.71368	4.02	0	0.53	0	-2.60029	0	K14484	auxin-responsive protein IAA
Plant-hormone signaling	Cluster-15126.258163	6.21667	1.75667	2.09333	-1.80849	-1.1935	0	K14484	auxin-responsive protein IAA
Plant-hormone signaling	Cluster-15126.154600	13.5667	0.75	6.01667	-4.22143	0	3.42194	K14484	auxin-responsive protein IAA
Plant-hormone signaling	Cluster-15126.114137	27.69	1.22	9.45333	-4.49461	-1.18422	3.32537	K14484	auxin-responsive protein IAA
Plant-hormone signaling	Cluster-15126.154599	1.54667	0.61	18.1867	0	3.91492	5.28281	K14484	auxin-responsive protein IAA
Plant-hormone signaling	Cluster-15126.165569	4.15667	0.926667	31.26	-2.18845	3.23362	5.44032	K14484	auxin-responsive protein IAA
Plant-hormone signaling	Cluster-15126.171053	2.17	4.76667	34.71	0	4.34705	3.22584	K14484	auxin-responsive protein IAA
Plant-hormone signaling	Cluster-15126.153525	5.96667	0.89	41.0433	-2.68041	3.15933	5.85428	K14484	auxin-responsive protein IAA
Plant-hormone signaling	Cluster-15126.134684	13.2467	53.7133	153.677	2.0118	3.83902	1.8425	K14484	auxin-responsive protein IAA
Plant-hormone signaling	Cluster-15126.158892	31.5767	20.84	201.663	0	3.0396	3.6363	K14484	auxin-responsive protein IAA
Plant-hormone signaling	Cluster-15126.141120	40.68	29.6733	297.383	0	3.21863	3.68887	K14484	auxin-responsive protein IAA
Plant-hormone signaling	Cluster-15126.157491	44.8467	115.637	431.433	1.37864	3.62829	2.26527	K14484	auxin-responsive protein IAA
Plant-hormone signaling	Cluster-15126.141123	77.22	175.737	795.08	1.19653	3.72532	2.54455	K14484	auxin-responsive protein IAA
Plant-hormone signaling	Cluster-15126.141112	0.72	1.49667	13.99	0	4.62425	3.60127	K14484	auxin-responsive protein IAA
Plant-hormone signaling	Cluster-15126.172193	4.42667	2.35333	21.15	0	2.6221	3.52993	K14484	auxin-responsive protein IAA
Plant-hormone signaling	Cluster-15126.157214	3.11333	3.15333	26.5933	0	3.46409	3.43891	K14484	auxin-responsive protein IAA
Plant-hormone signaling	Cluster-15126.121242	0.176667	3.34	27.5367	0	8.01963	3.45278	K14484	auxin-responsive protein IAA
Plant-hormone signaling	Cluster-15126.141113	3.04333	1.30667	33.6633	0	3.82367	4.98139	K14484	auxin-responsive protein IAA
Plant-hormone signaling	Cluster-15126.152610	5.85333	13.09	71.8567	0	4.10179	2.81609	K14484	auxin-responsive protein IAA
Plant-hormone signaling	Cluster-15126.141117	2.94	6.45	79.1267	1.15329	5.12679	3.98933	K14484	auxin-responsive protein IAA
Plant-hormone signaling	Cluster-15126.141118	18.7967	3.85667	113.853	-2.27153	2.96674	5.25442	K14484	auxin-responsive protein IAA
Plant-hormone signaling	Cluster-15126.141114	4.74	16.2633	154.88	1.7957	5.39716	3.61693	K14484	auxin-responsive protein IAA
Plant-hormone signaling	Cluster-15126.174408	0	0.996667	76.56	0	8.25564	6.37511	K14484	auxin-responsive protein IAA
Plant-hormone signaling	Cluster-15126.81020	34.5733	11.39	0	-1.58408	-11.3971	-9.79794	K14484	auxin-responsive protein IAA
Plant-hormone signaling	Cluster-15126.206489	6.06667	0	0	0	-9.0648	0	K14484	auxin-responsive protein IAA
Plant-hormone signaling	Cluster-15126.214369	20.6267	0.0566667	0.196667	-8.67629	-6.45441	0	K14484	auxin-responsive protein IAA
Plant-hormone signaling	Cluster-15126.243639	9.11667	0	0.223333	-9.33681	-4.99666	0	K14484	auxin-responsive protein IAA
Plant-hormone signaling	Cluster-15126.224105	4.08	0	0.356667	0	-3.16618	0	K14484	auxin-responsive protein IAA
Plant-hormone signaling	Cluster-15126.208394	11.71	0	0.496667	-7.9368	-3.96821	0	K14484	auxin-responsive protein IAA
Plant-hormone signaling	Cluster-15126.227946	12.3033	0.52	0.623333	-4.48324	-3.98387	0	K14484	auxin-responsive protein IAA
Plant-hormone signaling	Cluster-15126.46277	4.55667	0.59	0.983333	-2.90575	-1.83855	0	K14484	auxin-responsive protein IAA
Plant-hormone signaling	Cluster-15126.20847	5.96333	0.11	1.28	-5.75779	-1.84827	0	K14484	auxin-responsive protein IAA
Plant-hormone signaling	Cluster-15126.206487	9.77333	0.27	1.44	-5.16555	-2.38857	2.79121	K14484	auxin-responsive protein IAA
Plant-hormone signaling	Cluster-15126.213356	7.21	5.17	0.82	0	-2.77668	-2.29187	K14484	auxin-responsive protein IAA
Plant-hormone signaling	Cluster-15126.233191	11.8733	14.4933	4.15667	0	-1.14613	-1.43566	K14484	auxin-responsive protein IAA
Plant-hormone signaling	Cluster-15126.63962	2.78333	0	0.3	0	-2.86859	0	K14484	auxin-responsive protein IAA
Plant-hormone signaling	Cluster-15126.245855	4.93667	3.44333	0.546667	0	-2.8242	-2.30333	K14484	auxin-responsive protein IAA
Plant-hormone signaling	Cluster-15126.205295	80.5167	1.92333	1.15333	-5.45033	-5.85189	0	K14484	auxin-responsive protein IAA
Plant-hormone signaling	Cluster-15126.101029	66.8067	6.36667	3.74667	-3.37853	-3.79519	0	K14484	auxin-responsive protein IAA
Plant-hormone signaling	Cluster-15126.207175	4.97333	0.63	0.13	-2.9656	-4.93666	0	K14484	auxin-responsive protein IAA
Plant-hormone signaling	Cluster-15126.93564	7.06333	1.11333	0.19	-2.66734	-4.87237	0	K14484	auxin-responsive protein IAA
Plant-hormone signaling	Cluster-15126.235442	9.13	1.76667	0.456667	-2.40716	-4.013	0	K14484	auxin-responsive protein IAA
Plant-hormone signaling	Cluster-15126.235438	6.89	3.54	0.486667	0	-3.51654	-2.55791	K14484	auxin-responsive protein IAA
Plant-hormone signaling	Cluster-15126.251904	3.89667	0	0.546667	0	-2.4313	0	K14484	auxin-responsive protein IAA
Plant-hormone signaling	Cluster-15126.61923	5.03333	1.91	0.57	-1.36383	-2.71928	0	K14484	auxin-responsive protein IAA
Plant-hormone signaling	Cluster-15126.97939	7.64333	2.97667	0.853333	-1.37599	-2.88961	0	K14484	auxin-responsive protein IAA
Plant-hormone signaling	Cluster-15126.237581	3.34333	0.713333	1.27333	-2.21132	-1.03966	0	K14484	auxin-responsive protein IAA
Plant-hormone signaling	Cluster-15126.207118	4.44333	0.826667	1.87667	-2.46701	0	1.58755	K14484	auxin-responsive protein IAA
Plant-hormone signaling	Cluster-15126.267372	7.56667	1.39333	2.77	-2.40312	-1.08179	1.33598	K14484	auxin-responsive protein IAA
Plant-hormone signaling	Cluster-15126.161635	22.74	8.65667	23.6867	-1.3782	0	1.81808	K14484	auxin-responsive protein IAA
Plant-hormone signaling	Cluster-15126.138131	1.2	0.15	0	-2.95787	0	0	K14484	auxin-responsive protein IAA
Plant-hormone signaling	Cluster-15126.219355	3.03667	0.216667	0	-3.79361	0	0	K14484	auxin-responsive protein IAA
Plant-hormone signaling	Cluster-15126.30968	2.51	0.283333	0	-3.04149	0	0	K14484	auxin-responsive protein IAA
Plant-hormone signaling	Cluster-15126.199438	5.42667	2.35	0	-1.20462	0	0	K14484	auxin-responsive protein IAA
Plant-hormone signaling	Cluster-15126.159275	0	0	1.52667	0	0	7.24995	K14484	auxin-responsive protein IAA
Plant-hormone signaling	Cluster-15126.172446	0	8.72	16.8033	0	0	1.31371	K14484	auxin-responsive protein IAA
Plant-hormone signaling	Cluster-15126.77136	0	19.1467	51.8067	0	0	1.85047	K14484	auxin-responsive protein IAA
Plant-hormone signaling	Cluster-15126.255882	4.79333	0.74	0	-2.67132	-7.52286	0	K14484	auxin-responsive protein IAA
Plant-hormone signaling	Cluster-15126.56675	22.8233	10.5633	0	-1.09517	-9.72281	-8.6123	K14484	auxin-responsive protein IAA
Plant-hormone signaling	Cluster-15126.106626	5.78333	0	0	0	-6.48789	0	K14484	auxin-responsive protein IAA
Plant-hormone signaling	Cluster-15126.219316	7.70333	0.82	0.03	-3.23874	-7.35974	0	K14484	auxin-responsive protein IAA
Plant-hormone signaling	Cluster-15126.66182	2.74667	0	0.113333	0	-4.24907	0	K14484	auxin-responsive protein IAA
Plant-hormone signaling	Cluster-15126.108356	13.24	3.08	0.32	-2.088	-5.07002	-2.96833	K14484	auxin-responsive protein IAA
Plant-hormone signaling	Cluster-15126.216379	22.5033	2.99667	0.4	-2.89498	-5.43796	-2.50834	K14484	auxin-responsive protein IAA
Plant-hormone signaling	Cluster-15126.81499	6.36	0.92	0.49	-2.76895	-3.30004	0	K14484	auxin-responsive protein IAA
Plant-hormone signaling	Cluster-15126.111714	31.65	12.4267	0.553333	-1.33114	-5.47853	-4.1321	K14484	auxin-responsive protein IAA
Plant-hormone signaling	Cluster-15126.62361	26.3333	8.00333	0.736667	-1.70278	-4.83068	-3.11053	K14484	auxin-responsive protein IAA
Plant-hormone signaling	Cluster-15126.183887	0	0	2.38333	0	7.65337	7.62837	K14484	auxin-responsive protein IAA
Plant-hormone signaling	Cluster-15126.30340	5.51	0.673333	2.59	-3.02261	0	2.32299	K14484	auxin-responsive protein IAA
Plant-hormone signaling	Cluster-15126.106631	64.6033	39.2233	2.66	0	-4.24229	-3.52383	K14484	auxin-responsive protein IAA
Plant-hormone signaling	Cluster-15126.137741	50.9767	10.69	2.9	-2.23862	-3.76739	-1.51408	K14484	auxin-responsive protein IAA
Plant-hormone signaling	Cluster-15126.67007	3.31333	0.436667	3.08333	-2.9063	0	3.1876	K14484	auxin-responsive protein IAA
Plant-hormone signaling	Cluster-15126.216380	45.0733	9.33667	3.35	-2.25948	-3.37309	-1.09971	K14484	auxin-responsive protein IAA
Plant-hormone signaling	Cluster-15126.12201	0	0	6.96	0	9.03203	9.00696	K14484	auxin-responsive protein IAA
Plant-hormone signaling	Cluster-15126.100627	0.16	18.3833	1.09	6.87959	0	-3.73651	K14484	auxin-responsive protein IAA
Plant-hormone signaling	Cluster-15126.158200	0.12	3.88333	258.973	0	11.3017	6.47345	K14484	auxin-responsive protein IAA
Plant-hormone signaling	Cluster-15126.132311	2.67667	27.1633	433.307	3.34786	7.69434	4.36262	K14484	auxin-responsive protein IAA
Plant-hormone signaling	Cluster-15126.169420	0.0733333	1.34333	10.6567	0	7.4591	3.36702	K14484	auxin-responsive protein IAA
Plant-hormone signaling	Cluster-15126.205297	0	1.18	30.4667	0	9.09884	5.0481	K14484	auxin-responsive protein IAA
Plant-hormone signaling	Cluster-15126.160493	1.07667	1.58667	45.2267	0	5.7521	5.18751	K14484	auxin-responsive protein IAA
Plant-hormone signaling	Cluster-15126.149684	0.0933333	0.496667	53.67	0	9.5394	7.19273	K14484	auxin-responsive protein IAA
Plant-hormone signaling	Cluster-15126.269350	3.14333	0.0833333	0	-5.22355	-8.56138	0	K14484	auxin-responsive protein IAA
Plant-hormone signaling	Cluster-15126.10811	0.953333	0.97	0.09	0	-3.06325	-3.08704	K14484	auxin-responsive protein IAA
Plant-hormone signaling	Cluster-15126.221544	8.71333	0	0.493333	0	-3.73123	0	K14484	auxin-responsive protein IAA
Plant-hormone signaling	Cluster-15126.123013	1.46667	6.35	2.98333	2.11935	1.38108	0	K14484	auxin-responsive protein IAA
Plant-hormone signaling	Cluster-15126.110338	5.33667	1.75667	0.22	-1.60464	-4.28916	-2.66509	K14484	auxin-responsive protein IAA
Plant-hormone signaling	Cluster-15126.208794	3.87667	0	0.3	0	-3.31847	0	K14484	auxin-responsive protein IAA
Plant-hormone signaling	Cluster-15126.202113	86.82	13.44	0.973333	-2.68846	-6.12529	-3.42068	K14484	auxin-responsive protein IAA
Plant-hormone signaling	Cluster-15126.218566	64.56	10.9733	1.11333	-2.54959	-5.50517	-2.93894	K14484	auxin-responsive protein IAA
Plant-hormone signaling	Cluster-15126.110336	5.35667	0.47	1.52	-3.4515	-1.46832	0	K14484	auxin-responsive protein IAA
Plant-hormone signaling	Cluster-15126.54480	12.7433	2.81	1.84	-2.1546	-2.42688	0	K14484	auxin-responsive protein IAA
Plant-hormone signaling	Cluster-15126.126236	45.9667	8.27	2.68	-2.45752	-3.74818	-1.27049	K14484	auxin-responsive protein IAA
Plant-hormone signaling	Cluster-15126.181178	33.7867	10.88	3.40333	-1.62154	-2.95678	-1.32097	K14484	auxin-responsive protein IAA
Plant-hormone signaling	Cluster-15126.110337	9.74	1.10333	3.41667	-3.10973	-1.15922	1.96847	K14484	auxin-responsive protein IAA
Plant-hormone signaling	Cluster-15126.116223	81.9067	8.73333	3.46667	-3.22536	-4.20294	0	K14484	auxin-responsive protein IAA
Plant-hormone signaling	Cluster-15126.184223	64.27	0	4.76	0	-3.42866	0	K14484	auxin-responsive protein IAA
Plant-hormone signaling	Cluster-15126.157878	17.1833	20.72	5.36667	0	-1.31377	-1.58375	K14484	auxin-responsive protein IAA
Plant-hormone signaling	Cluster-15126.189995	96.4967	14.1333	5.72667	-2.75321	-3.70925	0	K14484	auxin-responsive protein IAA
Plant-hormone signaling	Cluster-15126.92963	29.69	11.0867	8.11333	-1.40324	-1.51127	0	K14484	auxin-responsive protein IAA
Plant-hormone signaling	Cluster-15126.188435	36.1667	39.42	9.91333	0	-1.5024	-1.62029	K14484	auxin-responsive protein IAA
Plant-hormone signaling	Cluster-15126.112736	49.11	20.0967	10.2933	-1.39103	-1.89091	0	K14484	auxin-responsive protein IAA
Plant-hormone signaling	Cluster-15126.73286	155.61	78.89	17.8167	0	-2.77784	-1.77837	K14484	auxin-responsive protein IAA
Plant-hormone signaling	Cluster-15126.196747	295.123	62.5733	19.23	-2.2691	-3.5676	0	K14484	auxin-responsive protein IAA
Plant-hormone signaling	Cluster-15126.141109	8.47333	57.74	20.2833	2.7812	1.6235	-1.14211	K14484	auxin-responsive protein IAA
Plant-hormone signaling	Cluster-15126.49020	0	2.28333	8.06667	0	0	2.18941	K14484	auxin-responsive protein IAA
Plant-hormone signaling	Cluster-15126.200909	0	9.66667	20.4	0	0	1.50381	K14484	auxin-responsive protein IAA
Plant-hormone signaling	Cluster-15126.79112	45.6533	6.82667	0.506667	-2.73122	-6.07231	-3.34066	K14484	auxin-responsive protein IAA
Plant-hormone signaling	Cluster-15126.110339	5.96333	0.693333	0.566667	-3.06028	-3.05198	0	K14484	auxin-responsive protein IAA
Plant-hormone signaling	Cluster-15126.52667	5.32333	5.49667	0.873333	0	-2.25627	-2.30177	K14484	auxin-responsive protein IAA
Plant-hormone signaling	Cluster-15126.110341	1.10333	9.20333	1.55333	3.09826	0	-2.20496	K14484	auxin-responsive protein IAA
Plant-hormone signaling	Cluster-15126.245293	33.56	4.98667	1.90333	-2.74255	-3.77123	0	K14484	auxin-responsive protein IAA
Plant-hormone signaling	Cluster-15126.113489	0.146667	1.76333	1.99	3.65218	4.1767	0	K14484	auxin-responsive protein IAA
Plant-hormone signaling	Cluster-15126.110343	3.25667	0.89	2.45333	-1.83082	0	1.7733	K14484	auxin-responsive protein IAA
Plant-hormone signaling	Cluster-15126.188562	187.6	23.5233	2.70333	-3.16839	-5.73792	0	K14484	auxin-responsive protein IAA
Plant-hormone signaling	Cluster-15126.92964	18.3467	13.42	2.78333	0	-2.34347	-1.89549	K14484	auxin-responsive protein IAA
Plant-hormone signaling	Cluster-15126.131364	26.2267	6.28	2.94	-2.04722	-2.78366	0	K14484	auxin-responsive protein IAA
Plant-hormone signaling	Cluster-15126.123011	0.8	3.41	5.06667	2.15653	3.07271	0	K14484	auxin-responsive protein IAA
Plant-hormone signaling	Cluster-15126.165833	0.72	8.95667	6.96333	3.67376	3.64878	0	K14484	auxin-responsive protein IAA
Plant-hormone signaling	Cluster-15126.113488	3.93333	4.07667	8.80667	0	1.5081	1.48267	K14484	auxin-responsive protein IAA
Plant-hormone signaling	Cluster-15126.121238	1.26	9.59333	9.30333	2.94603	3.2531	0	K14484	auxin-responsive protein IAA
Plant-hormone signaling	Cluster-15126.127897	5.2	2.96667	13.0667	0	1.67009	2.45357	K14484	auxin-responsive protein IAA
Plant-hormone signaling	Cluster-15126.107019	3.26	11.9533	17.8333	1.88864	2.81321	0	K14484	auxin-responsive protein IAA
Plant-hormone signaling	Cluster-15126.161583	3.47	57.0033	23.1067	4.05952	3.11055	0	K14484	auxin-responsive protein IAA
Plant-hormone signaling	Cluster-15126.110344	0	3.33667	5.9	0	0	1.18388	K14484	auxin-responsive protein IAA
Plant-hormone signaling	Cluster-15126.134501	2.59667	0.466667	0.163333	-2.47334	-3.59175	0	K14484	auxin-responsive protein IAA
Plant-hormone signaling	Cluster-15126.166997	0	4.39667	7.11	0	0	1.06625	K14484	auxin-responsive protein IAA
Plant-hormone signaling	Cluster-15126.166998	0	11.2767	27.3367	0	0	1.64541	K14484	auxin-responsive protein IAA
Plant-hormone signaling	Cluster-15126.48982	3.43	0	7.10667	0	1.41643	0	K14484	auxin-responsive protein IAA
Plant-hormone signaling	Cluster-15126.119133	19.1633	56.77	35.9867	1.5601	1.2474	0	K14484	auxin-responsive protein IAA
Plant-hormone signaling	Cluster-15126.228334	6.00667	2.18333	0	-1.43677	0	0	K14484	auxin-responsive protein IAA
Plant-hormone signaling	Cluster-15126.159488	75.2467	47.9967	9.46	0	-2.64062	-1.97117	K14485	transport inhibitor response 1
Plant-hormone signaling	Cluster-15126.258411	5.57667	1.44333	0.2	-2.0308	-4.41175	0	K14485	transport inhibitor response 1
Plant-hormone signaling	Cluster-15126.103216	3.02	1.37667	0.306667	-1.1092	-2.99482	0	K14485	transport inhibitor response 1
Plant-hormone signaling	Cluster-15126.87399	13.37	6.40667	0.363333	-1.04764	-4.71853	-3.653	K14485	transport inhibitor response 1
Plant-hormone signaling	Cluster-15126.192868	9.43333	11.3933	0.37	0	-4.30443	-4.53244	K14485	transport inhibitor response 1
Plant-hormone signaling	Cluster-15126.215645	9.08667	1.75333	0.553333	-2.37034	-3.63883	0	K14485	transport inhibitor response 1
Plant-hormone signaling	Cluster-15126.16473	40.3333	16.0867	1.2	-1.32619	-4.72537	-3.37677	K14485	transport inhibitor response 1
Plant-hormone signaling	Cluster-15126.234585	24.3867	7.69	1.35667	-1.65172	-3.81725	-2.14982	K14485	transport inhibitor response 1
Plant-hormone signaling	Cluster-15126.81147	5.95667	19.4067	1.47667	1.71908	0	-3.31937	K14485	transport inhibitor response 1
Plant-hormone signaling	Cluster-15126.56708	21.3367	7.96667	2.11	-1.42282	-2.99183	-1.55251	K14485	transport inhibitor response 1
Plant-hormone signaling	Cluster-15126.42103	15.43	5.16333	2.91667	-1.561	-2.04412	0	K14485	transport inhibitor response 1
Plant-hormone signaling	Cluster-15126.114906	10.1367	15.8333	3.57667	0	-1.14557	-1.79259	K14485	transport inhibitor response 1
Plant-hormone signaling	Cluster-15126.134556	14.7833	3.02667	4.5	-2.26071	-1.33466	0	K14485	transport inhibitor response 1
Plant-hormone signaling	Cluster-15126.248477	2.1	3.18667	5.56667	0	1.78117	1.16649	K14485	transport inhibitor response 1
Plant-hormone signaling	Cluster-15126.82136	13.68	47.5233	5.7	1.79527	0	-2.71378	K14485	transport inhibitor response 1
Plant-hormone signaling	Cluster-15126.116898	17.88	37.4467	7.55333	1.06824	0	-1.98357	K14485	transport inhibitor response 1
Plant-hormone signaling	Cluster-15126.86273	15.43	6.86	26.8033	-1.14925	1.15268	2.31674	K14485	transport inhibitor response 1
Plant-hormone signaling	Cluster-15126.250994	179.647	0	28.4733	0	-2.31819	0	K14485	transport inhibitor response 1
Plant-hormone signaling	Cluster-15126.169944	24.2167	11.4733	57.15	-1.06666	1.5987	2.68081	K14485	transport inhibitor response 1
Plant-hormone signaling	Cluster-15126.107873	11.8367	26.6367	0	1.18281	0	0	K14485	transport inhibitor response 1
Plant-hormone signaling	Cluster-15126.77160	0	16.33	4.61333	0	0	-1.45019	K14485	transport inhibitor response 1
Plant-hormone signaling	Cluster-15126.116896	0	36.7367	7.70667	0	0	-1.89849	K14485	transport inhibitor response 1
Plant-hormone signaling	Cluster-15126.96819	0	28.5367	8.90333	0	0	-1.31101	K14485	transport inhibitor response 1
Plant-hormone signaling	Cluster-15126.169945	0	10.1533	19.84	0	0	1.34034	K14485	transport inhibitor response 1
Plant-hormone signaling	Cluster-15126.108699	0.93	0.803333	0	0	-6.93259	-6.72823	K14485	transport inhibitor response 1
Plant-hormone signaling	Cluster-15126.45385	1.53667	2.95	0	0	-7.74672	-8.69088	K14485	transport inhibitor response 1
Plant-hormone signaling	Cluster-15126.200526	4.33	4.09667	0.243333	0	-4.15602	-4.05041	K14485	transport inhibitor response 1
Plant-hormone signaling	Cluster-15126.42104	2.47	1.42667	0.343333	0	-2.51055	-1.72764	K14485	transport inhibitor response 1
Plant-hormone signaling	Cluster-15126.28336	7.95	2.9	0.373333	-1.43549	-4.08937	-2.63481	K14485	transport inhibitor response 1
Plant-hormone signaling	Cluster-15126.113406	7.55333	8.44667	0.45	0	-3.70456	-3.85623	K14485	transport inhibitor response 1
Plant-hormone signaling	Cluster-15126.62890	15.53	6.56667	0.463333	-1.20128	-4.68888	0	K14485	transport inhibitor response 1
Plant-hormone signaling	Cluster-15126.73898	4.35	13.1667	0.48	1.59571	-2.79638	-4.37247	K14485	transport inhibitor response 1
Plant-hormone signaling	Cluster-15126.132024	4.60333	3.74333	0.486667	0	-2.86629	-2.56253	K14485	transport inhibitor response 1
Plant-hormone signaling	Cluster-15126.208128	14.66	6.31333	0.526667	-1.21749	-4.46791	-3.23496	K14485	transport inhibitor response 1
Plant-hormone signaling	Cluster-15126.78114	3.27333	2.64333	0.61	0	-2.05932	-1.75051	K14485	transport inhibitor response 1
Plant-hormone signaling	Cluster-15126.194438	7.4	0	0.75	0	-2.94581	0	K14485	transport inhibitor response 1
Plant-hormone signaling	Cluster-15126.251250	19.02	6.51	0.946667	-1.53168	-3.97741	-2.43136	K14485	transport inhibitor response 1
Plant-hormone signaling	Cluster-15126.134561	11.51	0	0.97	0	-3.2475	0	K14485	transport inhibitor response 1
Plant-hormone signaling	Cluster-15126.62891	20.46	6.47667	1.23333	-1.65574	-3.80373	-2.13337	K14485	transport inhibitor response 1
Plant-hormone signaling	Cluster-15126.73899	7.43333	9.54667	1.39333	0	-2.08866	-2.43688	K14485	transport inhibitor response 1
Plant-hormone signaling	Cluster-15126.108700	12.87	13.41	1.4	0	-2.833	-2.89756	K14485	transport inhibitor response 1
Plant-hormone signaling	Cluster-15126.192869	5.74	5.97667	1.61667	0	-1.46017	-1.51954	K14485	transport inhibitor response 1
Plant-hormone signaling	Cluster-15126.54912	5.96	30.8333	2.2	2.38417	0	-3.4282	K14485	transport inhibitor response 1
Plant-hormone signaling	Cluster-15126.186462	40.18	16.85	2.24667	-1.2398	-3.79767	-2.54194	K14485	transport inhibitor response 1
Plant-hormone signaling	Cluster-15126.83951	13.0933	5.30667	2.58333	-1.29605	-1.98968	0	K14485	transport inhibitor response 1
Plant-hormone signaling	Cluster-15126.152260	28.8633	7.27667	2.75	-1.97679	-3.02543	0	K14485	transport inhibitor response 1
Plant-hormone signaling	Cluster-15126.212762	13.9967	4.92	3.30667	-1.49294	-1.70021	0	K14485	transport inhibitor response 1
Plant-hormone signaling	Cluster-15126.114905	10.32	17.11	3.49	0	-1.20844	-1.93362	K14485	transport inhibitor response 1
Plant-hormone signaling	Cluster-15126.134557	37.99	9.37333	4.14333	-2.00079	-2.82697	0	K14485	transport inhibitor response 1
Plant-hormone signaling	Cluster-15126.134555	50.7567	10.9567	4.32	-2.19479	-3.19306	0	K14485	transport inhibitor response 1
Plant-hormone signaling	Cluster-15126.220145	52.5667	8.25667	4.61333	-2.6611	-3.15745	0	K14485	transport inhibitor response 1
Plant-hormone signaling	Cluster-15126.116900	15.13	31.0833	4.68333	1.05764	-1.32267	-2.36546	K14485	transport inhibitor response 1
Plant-hormone signaling	Cluster-15126.91332	25.8867	11.17	4.86	-1.20161	-2.03497	0	K14485	transport inhibitor response 1
Plant-hormone signaling	Cluster-15126.211358	48.9367	28.67	4.86667	0	-2.99392	-2.21753	K14485	transport inhibitor response 1
Plant-hormone signaling	Cluster-15126.130878	49.9133	16.5133	5.39	-1.57964	-2.84805	-1.2528	K14485	transport inhibitor response 1
Plant-hormone signaling	Cluster-15126.185671	46.8633	17.55	5.42667	-1.39797	-2.75334	-1.33968	K14485	transport inhibitor response 1
Plant-hormone signaling	Cluster-15126.218611	41.22	8.27333	5.71667	-2.30444	-2.48026	0	K14485	transport inhibitor response 1
Plant-hormone signaling	Cluster-15126.231883	60.26	28.0033	5.74667	-1.08221	-3.06476	-1.96943	K14485	transport inhibitor response 1
Plant-hormone signaling	Cluster-15126.103369	51.73	22.0233	5.93667	-1.21358	-2.75625	-1.52734	K14485	transport inhibitor response 1
Plant-hormone signaling	Cluster-15126.108449	41.96	14.3067	7.28	-1.54168	-2.17149	0	K14485	transport inhibitor response 1
Plant-hormone signaling	Cluster-15126.232352	74.3067	20.8567	7.68667	-1.8282	-2.92946	-1.08371	K14485	transport inhibitor response 1
Plant-hormone signaling	Cluster-15126.108174	62.5033	32.39	7.76	0	-2.64001	-1.6885	K14485	transport inhibitor response 1
Plant-hormone signaling	Cluster-15126.108448	12.5167	2.50667	10.1867	-2.30686	0	2.38688	K14485	transport inhibitor response 1
Plant-hormone signaling	Cluster-15126.218732	84.8333	29.4333	11.6633	-1.51118	-2.50414	0	K14485	transport inhibitor response 1
Plant-hormone signaling	Cluster-15126.177477	53.5167	20.31	11.7967	-1.37909	-1.81309	0	K14485	transport inhibitor response 1
Plant-hormone signaling	Cluster-15126.103367	99.4333	49.1933	11.9367	0	-2.69683	-1.68331	K14485	transport inhibitor response 1
Plant-hormone signaling	Cluster-15126.250827	93.9	29.3933	12.52	-1.67023	-2.55189	0	K14485	transport inhibitor response 1
Plant-hormone signaling	Cluster-15126.118221	106.183	32.3967	13.6133	-1.69581	-2.59364	0	K14485	transport inhibitor response 1
Plant-hormone signaling	Cluster-15126.94168	2.88667	2.21333	23.5233	0	3.4081	3.82132	K14485	transport inhibitor response 1
Plant-hormone signaling	Cluster-15126.165828	8.05333	5.47	26.12	0	2.06894	2.62896	K14485	transport inhibitor response 1
Plant-hormone signaling	Cluster-15126.120509	12.1867	7.3	32.01	0	1.75895	2.50179	K14485	transport inhibitor response 1
Plant-hormone signaling	Cluster-15126.156321	0.0833333	1.09	0	3.75874	0	0	K14485	transport inhibitor response 1
Plant-hormone signaling	Cluster-15126.113405	0.85	2.97667	0	1.80155	0	0	K14485	transport inhibitor response 1
Plant-hormone signaling	Cluster-15126.226034	0	1.53333	0.0333333	0	0	-5.45598	K14485	transport inhibitor response 1
Plant-hormone signaling	Cluster-15126.86783	0	0.65	0.09	0	0	-2.61719	K14485	transport inhibitor response 1
Plant-hormone signaling	Cluster-15126.227780	0	4.42667	0.363333	0	0	-3.46411	K14485	transport inhibitor response 1
Plant-hormone signaling	Cluster-15126.202368	0	4.19333	0.79	0	0	-2.06061	K14485	transport inhibitor response 1
Plant-hormone signaling	Cluster-15126.184608	10.75	27.4433	3.07667	1.35039	0	-2.89412	K14485	transport inhibitor response 1
Plant-hormone signaling	Cluster-15126.47701	9.18667	8.09333	0.9	0	-2.9964	-2.82831	K14486	auxin response factor
Plant-hormone signaling	Cluster-15126.115702	15.2233	13.9367	1.65	0	-2.8489	-2.71667	K14486	auxin response factor
Plant-hormone signaling	Cluster-15126.186751	4.68333	2.22	0.333333	-1.05996	-3.44308	-2.36948	K14486	auxin response factor
Plant-hormone signaling	Cluster-15126.212358	37.24	19.6067	2.85667	0	-3.36876	-2.43495	K14486	auxin response factor
Plant-hormone signaling	Cluster-15126.106254	5.72	1.96667	0.15	-1.5208	-4.86358	0	K14486	auxin response factor
Plant-hormone signaling	Cluster-15126.104398	4.45333	0	0.33	0	-3.34058	0	K14486	auxin response factor
Plant-hormone signaling	Cluster-15126.195728	31.6233	4.04	0	-2.94947	-7.28498	0	K14486	auxin response factor
Plant-hormone signaling	Cluster-15126.98263	15.6567	5.79333	0	-1.41765	-10.5831	-9.15012	K14486	auxin response factor
Plant-hormone signaling	Cluster-15126.118568	15.7033	6.03667	0	-1.36148	-10.5979	-9.22103	K14486	auxin response factor
Plant-hormone signaling	Cluster-15126.239713	1.55333	0	0	0	-7.46702	0	K14486	auxin response factor
Plant-hormone signaling	Cluster-15126.39743	31.3767	4.54667	0.0133333	-2.76731	-10.6059	-7.82255	K14486	auxin response factor
Plant-hormone signaling	Cluster-15126.108091	16.1533	9.03333	0.0133333	0	-9.64815	-8.81264	K14486	auxin response factor
Plant-hormone signaling	Cluster-15126.97277	44.7967	5.97	0.03	-2.88688	-10.1551	-7.25256	K14486	auxin response factor
Plant-hormone signaling	Cluster-15126.110080	1.43667	0.406667	0.146667	-1.80974	-2.93883	0	K14486	auxin response factor
Plant-hormone signaling	Cluster-15126.102387	1.51	1.35333	0.156667	0	-2.86063	-2.70746	K14486	auxin response factor
Plant-hormone signaling	Cluster-15126.85276	3.44333	2.74667	0.546667	0	-2.27965	-1.96573	K14486	auxin response factor
Plant-hormone signaling	Cluster-15126.272150	10.8333	0	0.93	0	-3.12853	0	K14486	auxin response factor
Plant-hormone signaling	Cluster-15126.114513	8.52	7.24	1.80333	0	-1.88456	-1.63813	K14486	auxin response factor
Plant-hormone signaling	Cluster-15126.177072	0.463333	0	1.89333	0	2.38527	0	K14486	auxin response factor
Plant-hormone signaling	Cluster-15126.113308	22.1733	13.7733	3.22	0	-2.39092	-1.69882	K14486	auxin response factor
Plant-hormone signaling	Cluster-15126.79709	28.74	7.93	4.24667	-1.8288	-2.4079	0	K14486	auxin response factor
Plant-hormone signaling	Cluster-15126.148136	1.21333	0	4.25333	0	2.17917	0	K14486	auxin response factor
Plant-hormone signaling	Cluster-15126.217359	42.1967	0	5.09667	0	-2.74695	0	K14486	auxin response factor
Plant-hormone signaling	Cluster-15126.112727	59.1667	35.0133	5.90667	0	-2.94752	-2.18393	K14486	auxin response factor
Plant-hormone signaling	Cluster-15126.188144	4.29667	3.51	8.48333	0	1.35619	1.63751	K14486	auxin response factor
Plant-hormone signaling	Cluster-15126.107974	98.65	92.67	8.83667	0	-3.11013	-2.99514	K14486	auxin response factor
Plant-hormone signaling	Cluster-15126.113090	67.9267	31.83	14.2967	-1.11486	-1.92162	0	K14486	auxin response factor
Plant-hormone signaling	Cluster-15126.148138	0	0.713333	1.54333	0	0	1.4288	K14486	auxin response factor
Plant-hormone signaling	Cluster-15126.228241	0	3.07	6.68	0	0	1.46218	K14486	auxin response factor
Plant-hormone signaling	Cluster-15126.219780	24.6133	16.21	3.75667	0	-2.34676	-1.74065	K14486	auxin response factor
Plant-hormone signaling	Cluster-15126.104965	37.18	24.6133	5.65333	0	-2.34222	-1.74007	K14486	auxin response factor
Plant-hormone signaling	Cluster-15126.99131	40.7767	24.6933	5.68	0	-2.48862	-1.75396	K14486	auxin response factor
Plant-hormone signaling	Cluster-15126.198778	48.3067	34.23	9.14	0	-2.03005	-1.50715	K14486	auxin response factor
Plant-hormone signaling	Cluster-15126.207006	10.45	8.10667	1.15667	0	-2.80411	-2.43611	K14486	auxin response factor
Plant-hormone signaling	Cluster-15126.113451	5.11	7.00667	1.72667	0	-1.1882	-1.64375	K14486	auxin response factor
Plant-hormone signaling	Cluster-15126.144464	5.77333	8.53333	2.12333	0	-1.07547	-1.64288	K14486	auxin response factor
Plant-hormone signaling	Cluster-15126.206452	13.14	9.11333	0.82	0	-3.61405	-3.0782	K14486	auxin response factor
Plant-hormone signaling	Cluster-15126.80890	4.97667	0	0	0	-6.59759	0	K14486	auxin response factor
Plant-hormone signaling	Cluster-15126.68338	16.3867	0	0.0466667	-9.16613	-7.87641	0	K14486	auxin response factor
Plant-hormone signaling	Cluster-15126.63817	12.3267	1.63667	0.0666667	-2.82016	-6.97115	0	K14486	auxin response factor
Plant-hormone signaling	Cluster-15126.218961	74.93	0.72	0.656667	-6.68394	-6.50575	0	K14486	auxin response factor
Plant-hormone signaling	Cluster-15126.264898	8.90333	0	2.28333	0	-1.60343	0	K14486	auxin response factor
Plant-hormone signaling	Cluster-15126.151468	3.80333	5.30333	11.43	0	1.94534	1.46668	K14486	auxin response factor
Plant-hormone signaling	Cluster-15126.101417	36.9033	6.49333	0.24	-2.54332	-6.75609	0	K14486	auxin response factor
Plant-hormone signaling	Cluster-15126.60716	12.1233	2.23	0.57	-2.44171	-4.10759	0	K14486	auxin response factor
Plant-hormone signaling	Cluster-15126.103700	33.3533	25.55	1.00333	0	-4.76533	-4.35107	K14486	auxin response factor
Plant-hormone signaling	Cluster-15126.83992	5.16333	0	0	-7.68858	-7.36017	0	K14486	auxin response factor
Plant-hormone signaling	Cluster-15126.69065	11.9733	0.57	0	-4.36968	-8.88556	0	K14486	auxin response factor
Plant-hormone signaling	Cluster-15126.208029	15.15	1.53	0.03	-3.3026	-8.97897	-5.66099	K14486	auxin response factor
Plant-hormone signaling	Cluster-15126.253726	15.0967	1.18	0.1	-3.59114	-6.85871	0	K14486	auxin response factor
Plant-hormone signaling	Cluster-15126.61746	10.4567	0.313333	0.14	-5.01959	-5.86964	0	K14486	auxin response factor
Plant-hormone signaling	Cluster-15126.218958	6.58667	5.38667	0.976667	0	-2.40028	-2.10919	K14486	auxin response factor
Plant-hormone signaling	Cluster-15126.227626	93.9567	0.426667	1.13	-7.97501	-6.058	0	K14486	auxin response factor
Plant-hormone signaling	Cluster-15126.232878	10.9533	1.29	0.0533333	-3.07383	-7.16441	0	K14486	auxin response factor
Plant-hormone signaling	Cluster-15126.248364	133.29	0	3.06333	-6.49037	-5.20057	0	K14486	auxin response factor
Plant-hormone signaling	Cluster-15126.45465	12.5433	9.92667	3.5	0	-1.46567	-1.12839	K14486	auxin response factor
Plant-hormone signaling	Cluster-15126.163231	20.5167	23.9267	4.14	0	-1.94324	-2.16098	K14486	auxin response factor
Plant-hormone signaling	Cluster-15126.198348	14.0833	12.0033	30.3	0	1.47278	1.70896	K14486	auxin response factor
Plant-hormone signaling	Cluster-15126.233905	0	3.99667	1.07667	0	0	-1.51902	K14486	auxin response factor
Plant-hormone signaling	Cluster-15126.229960	11.9433	0	0	-9.26509	-8.93699	0	K14486	auxin response factor
Plant-hormone signaling	Cluster-15126.61743	13.4633	0.123333	0	-6.91092	-9.76303	0	K14486	auxin response factor
Plant-hormone signaling	Cluster-15126.34903	8.72333	1.58	0	-2.43757	-7.60833	0	K14486	auxin response factor
Plant-hormone signaling	Cluster-15126.232880	30.6433	3.03	0	-3.3527	-8.79244	0	K14486	auxin response factor
Plant-hormone signaling	Cluster-15126.61744	3.14	0	0.0333333	-8.35765	-6.1626	0	K14486	auxin response factor
Plant-hormone signaling	Cluster-15126.96948	33.0733	5.47	0.123333	-2.58662	-7.73458	-5.13018	K14486	auxin response factor
Plant-hormone signaling	Cluster-15126.196457	8.57333	0.4	0.16	-4.40842	-5.65288	0	K14486	auxin response factor
Plant-hormone signaling	Cluster-15126.96947	12.0967	0.433333	0.22	-4.8212	-5.43877	0	K14486	auxin response factor
Plant-hormone signaling	Cluster-15126.218962	26.22	0.0433333	0.23	-9.08681	-6.27927	0	K14486	auxin response factor
Plant-hormone signaling	Cluster-15126.75330	22.64	0	0.41	-10.8535	-5.41626	0	K14486	auxin response factor
Plant-hormone signaling	Cluster-15126.98824	28.9267	0	0.5	-11.8399	-5.48101	0	K14486	auxin response factor
Plant-hormone signaling	Cluster-15126.261948	58.0367	0.446667	0.746667	-6.99097	-5.89515	0	K14486	auxin response factor
Plant-hormone signaling	Cluster-15126.256202	18.3033	1.62	0.843333	-3.42571	-4.09115	0	K14486	auxin response factor
Plant-hormone signaling	Cluster-15126.204499	2.44	1.96667	0.41	0	-2.20303	-1.88918	K14486	auxin response factor
Plant-hormone signaling	Cluster-15126.249365	2.91333	0	0.453333	0	-2.38042	0	K14486	auxin response factor
Plant-hormone signaling	Cluster-15126.30739	1.55	10.89	0.713333	2.91038	0	-3.53682	K14486	auxin response factor
Plant-hormone signaling	Cluster-15126.192654	7.03667	4.01667	1.33	0	-2.03858	-1.22678	K14486	auxin response factor
Plant-hormone signaling	Cluster-15126.235542	4.87333	6.36333	1.67	0	-1.1712	-1.56199	K14486	auxin response factor
Plant-hormone signaling	Cluster-15126.185602	9.88667	3.68333	2.87667	-1.41102	-1.42756	0	K14486	auxin response factor
Plant-hormone signaling	Cluster-15126.187677	11.8033	0	3.15	0	-1.52086	0	K14486	auxin response factor
Plant-hormone signaling	Cluster-15126.157082	16.7133	6.28667	3.86667	-1.39248	-1.75916	0	K14486	auxin response factor
Plant-hormone signaling	Cluster-15126.83253	11.8167	0	3.98	0	-1.20253	0	K14486	auxin response factor
Plant-hormone signaling	Cluster-15126.164633	1.63	1.09667	5.67	0	2.14387	2.71942	K14486	auxin response factor
Plant-hormone signaling	Cluster-15126.210724	25.1	0	5.86667	0	-1.72901	0	K14486	auxin response factor
Plant-hormone signaling	Cluster-15126.164638	1.96333	1.89667	9.47	0	2.61887	2.70996	K14486	auxin response factor
Plant-hormone signaling	Cluster-15126.122022	3.92667	2.93667	10.08	0	1.72762	2.14564	K14486	auxin response factor
Plant-hormone signaling	Cluster-15126.219722	1.51333	4.27667	11.3333	0	3.25673	1.76384	K14486	auxin response factor
Plant-hormone signaling	Cluster-15126.204297	2.77	3.01333	12.2433	0	2.50088	2.3704	K14486	auxin response factor
Plant-hormone signaling	Cluster-15126.131129	55.8967	25.13	14.17	-1.13708	-1.6078	0	K14486	auxin response factor
Plant-hormone signaling	Cluster-15126.170392	1.53	2.92667	14.4567	0	3.58832	2.6826	K14486	auxin response factor
Plant-hormone signaling	Cluster-15126.142606	1.3	1.58333	16.3367	0	4.02917	3.72597	K14486	auxin response factor
Plant-hormone signaling	Cluster-15126.168988	3.44333	7.81333	19.7667	1.18835	2.87343	1.70133	K14486	auxin response factor
Plant-hormone signaling	Cluster-15126.217278	4.87	2.48333	20.63	0	2.43223	3.42624	K14486	auxin response factor
Plant-hormone signaling	Cluster-15126.177020	5.25	11.3633	27.5467	1.11568	2.73464	1.63292	K14486	auxin response factor
Plant-hormone signaling	Cluster-15126.156507	5.45667	2.06333	29.0233	0	2.78896	4.16542	K14486	auxin response factor
Plant-hormone signaling	Cluster-15126.168989	1.53	3.14333	59.94	0	5.67055	4.6149	K14486	auxin response factor
Plant-hormone signaling	Cluster-15126.143220	7.59667	20.31	61.1333	1.42254	3.35345	1.94626	K14486	auxin response factor
Plant-hormone signaling	Cluster-15126.162972	12.3067	24.63	81.4267	1.01163	3.08686	2.09047	K14486	auxin response factor
Plant-hormone signaling	Cluster-15126.181551	2.26	0.446667	0	-2.28638	0	0	K14486	auxin response factor
Plant-hormone signaling	Cluster-15126.81415	4.05	1.31	0	-1.62836	0	0	K14486	auxin response factor
Plant-hormone signaling	Cluster-15126.137552	0	1.31667	0.196667	0	0	-2.50114	K14486	auxin response factor
Plant-hormone signaling	Cluster-15126.109216	0	2.79333	0.853333	0	0	-1.33537	K14486	auxin response factor
Plant-hormone signaling	Cluster-15126.158568	0	10.73	3.73333	0	0	-1.14917	K14486	auxin response factor
Plant-hormone signaling	Cluster-15126.233209	0	41.5633	14.68	0	0	-1.13975	K14486	auxin response factor
Plant-hormone signaling	Cluster-15126.63581	1.35667	1.38	0.0933333	0	-3.46325	-3.48934	K14486	auxin response factor
Plant-hormone signaling	Cluster-15126.99235	3.62	0	0.976667	0	-1.49883	0	K14486	auxin response factor
Plant-hormone signaling	Cluster-15126.215610	6.82667	0	2.32	0	-1.19259	0	K14486	auxin response factor
Plant-hormone signaling	Cluster-15126.170205	5.41667	5.57667	25.0633	0	2.55499	2.52965	K14486	auxin response factor
Plant-hormone signaling	Cluster-15126.151615	4.86333	15.15	80.2767	0	4.51954	2.71356	K14486	auxin response factor
Plant-hormone signaling	Cluster-15126.220188	2.56	5.63333	0	1.13925	0	0	K14486	auxin response factor
Plant-hormone signaling	Cluster-15126.112538	0	2.58	0.516667	0	0	-2.05271	K14486	auxin response factor
Plant-hormone signaling	Cluster-15126.165806	0	8.15	31.1933	0	0	2.43669	K14486	auxin response factor
Plant-hormone signaling	Cluster-15126.204901	10.3267	4.23333	0.713333	-1.28326	-3.55396	-2.25371	K14486	auxin response factor
Plant-hormone signaling	Cluster-15126.231342	12.0733	8.22333	0.766667	0	-3.60946	-3.05305	K14486	auxin response factor
Plant-hormone signaling	Cluster-15126.105097	8.27	3.09333	0.963333	-1.38577	-2.71045	0	K14486	auxin response factor
Plant-hormone signaling	Cluster-15126.231341	10.3933	6.27667	1.20333	0	-2.73603	-2.01701	K14486	auxin response factor
Plant-hormone signaling	Cluster-15126.188464	7.57667	0.766667	2.37	-3.3632	-1.31789	0	K14486	auxin response factor
Plant-hormone signaling	Cluster-15126.85512	18.6	6.9	2.39	-1.42017	-2.63472	-1.19878	K14486	auxin response factor
Plant-hormone signaling	Cluster-15126.97495	19.1333	10.2133	3.06333	0	-2.2721	-1.36894	K14486	auxin response factor
Plant-hormone signaling	Cluster-15126.123509	27.35	12.5733	5.29	-1.10393	-2.00938	0	K14486	auxin response factor
Plant-hormone signaling	Cluster-15126.194262	29.3567	0	9.55667	0	-1.2507	0	K14486	auxin response factor
Plant-hormone signaling	Cluster-15126.211405	38.4733	36.78	12.6767	0	-1.25974	-1.17887	K14486	auxin response factor
Plant-hormone signaling	Cluster-15126.190332	89.7233	38.79	19.21	-1.20114	-1.8717	0	K14486	auxin response factor
Plant-hormone signaling	Cluster-15126.188463	41.0567	15.6667	27.5133	-1.37604	0	1.17669	K14486	auxin response factor
Plant-hormone signaling	Cluster-15126.151944	44.4233	15.6333	27.9833	-1.47532	0	1.17131	K14486	auxin response factor
Plant-hormone signaling	Cluster-15126.88254	8.89333	0.603333	0	-3.87719	0	0	K14486	auxin response factor
Plant-hormone signaling	Cluster-15126.127841	38.99	14.4267	0	-1.41678	0	0	K14486	auxin response factor
Plant-hormone signaling	Cluster-15126.111247	0	12.9867	4.13	0	0	-1.29259	K14486	auxin response factor
Plant-hormone signaling	Cluster-15126.163452	0	2.30333	4.58667	0	0	1.36012	K14486	auxin response factor
Plant-hormone signaling	Cluster-15126.84826	1.18	2.03667	0.103333	0	-3.0463	-3.84984	K14486	auxin response factor
Plant-hormone signaling	Cluster-15126.220181	6.2	3.29667	0.443333	0	-3.5206	-2.61417	K14486	auxin response factor
Plant-hormone signaling	Cluster-15126.135291	0.0333333	0	0.663333	0	4.85514	0	K14486	auxin response factor
Plant-hormone signaling	Cluster-15126.99234	4.82333	0	1.14	0	-1.71755	0	K14486	auxin response factor
Plant-hormone signaling	Cluster-15126.23586	4.62	4.11	1.27	0	-1.50411	-1.32798	K14486	auxin response factor
Plant-hormone signaling	Cluster-15126.89567	10.6733	15.09	2.36	0	-1.82974	-2.33131	K14486	auxin response factor
Plant-hormone signaling	Cluster-15126.164628	0.186667	0.263333	2.64667	0	4.19331	3.67851	K14486	auxin response factor
Plant-hormone signaling	Cluster-15126.137553	9.17	10.0333	3.22333	0	-1.1501	-1.28274	K14486	auxin response factor
Plant-hormone signaling	Cluster-15126.142997	5.54667	6.62	13.34	0	1.62806	1.36814	K14486	auxin response factor
Plant-hormone signaling	Cluster-15126.219721	1.71667	5.10667	14.9667	0	3.53535	1.9239	K14486	auxin response factor
Plant-hormone signaling	Cluster-15126.156549	3.51667	10.2333	25.15	0	3.15211	1.6951	K14486	auxin response factor
Plant-hormone signaling	Cluster-15126.92112	11.4633	0	3.04	0	-1.55754	0	K14486	auxin response factor
Plant-hormone signaling	Cluster-15126.207967	23	0	5.19	0	-1.7865	0	K14486	auxin response factor
Plant-hormone signaling	Cluster-15126.254504	17.3167	5.77667	0.0733333	-1.56058	-7.46441	-5.88699	K14486	auxin response factor
Plant-hormone signaling	Cluster-15126.103999	6.14333	5.81	0.296667	0	-4.14609	-4.08852	K14486	auxin response factor
Plant-hormone signaling	Cluster-15126.199182	18.61	22.14	1.51333	0	-3.31766	-3.54447	K14486	auxin response factor
Plant-hormone signaling	Cluster-15126.113996	27.7033	25.2767	1.64	0	-3.71365	-3.59063	K14486	auxin response factor
Plant-hormone signaling	Cluster-15126.107972	6.56	5.52333	1.75	0	-1.53162	-1.29295	K14486	auxin response factor
Plant-hormone signaling	Cluster-15126.95726	9.22333	0	1.85667	0	-1.96042	0	K14486	auxin response factor
Plant-hormone signaling	Cluster-15126.107973	18.9667	14.3733	2.94333	0	-2.32454	-1.92367	K14486	auxin response factor
Plant-hormone signaling	Cluster-15126.205851	16.05	11.5133	3.41	0	-1.88917	-1.41598	K14486	auxin response factor
Plant-hormone signaling	Cluster-15126.193636	122.103	72.01	18.9233	0	-2.33301	-1.56773	K14486	auxin response factor
Plant-hormone signaling	Cluster-15126.188145	23.4433	11.4567	0	-1.01543	0	0	K14486	auxin response factor
Plant-hormone signaling	Cluster-15126.172488	0	5.96	17.1367	0	0	1.92489	K14486	auxin response factor
Plant-hormone signaling	Cluster-15126.68268	2.36333	0	0	-8.67651	-8.34756	0	K14486	auxin response factor
Plant-hormone signaling	Cluster-15126.167235	1.22333	0	0	0	-6.96377	0	K14486	auxin response factor
Plant-hormone signaling	Cluster-15126.244530	1.6	1	0.0266667	0	-5.51171	-4.82486	K14486	auxin response factor
Plant-hormone signaling	Cluster-15126.108523	3.15333	6.25333	0.12	1.00202	-4.32865	-5.33343	K14486	auxin response factor
Plant-hormone signaling	Cluster-15126.83039	1.28667	1.94667	0.206667	0	-2.3334	-2.93337	K14486	auxin response factor
Plant-hormone signaling	Cluster-15126.84841	3.34667	0	0.23	0	-3.53746	0	K14486	auxin response factor
Plant-hormone signaling	Cluster-15126.227060	5.80333	2.06667	0.426667	-1.47334	-3.41482	-1.92612	K14486	auxin response factor
Plant-hormone signaling	Cluster-15126.94166	3.49667	0	0.57	0	-2.16753	0	K14486	auxin response factor
Plant-hormone signaling	Cluster-15126.14416	3.89667	4.86	0.586667	0	-2.37162	-2.69624	K14486	auxin response factor
Plant-hormone signaling	Cluster-15126.149832	0.146667	0.883333	4.44	2.58522	5.27642	2.70732	K14486	auxin response factor
Plant-hormone signaling	Cluster-15126.199885	2.76667	6.36333	4.84667	1.21462	1.17734	0	K14486	auxin response factor
Plant-hormone signaling	Cluster-15126.199886	3.09	2.94667	6.97	0	1.53862	1.61378	K14486	auxin response factor
Plant-hormone signaling	Cluster-15126.188640	0.743333	1.79333	7.04	0	3.60805	2.33668	K14486	auxin response factor
Plant-hormone signaling	Cluster-15126.214098	0	0.396667	7.86	0	8.94344	4.73652	K14486	auxin response factor
Plant-hormone signaling	Cluster-15126.160400	3.07333	2.99667	11.4967	0	2.26283	2.28943	K14486	auxin response factor
Plant-hormone signaling	Cluster-15126.104109	7.00333	7.96667	27.7267	0	2.35342	2.16867	K14486	auxin response factor
Plant-hormone signaling	Cluster-15126.271692	0.853333	2.22	0	1.4258	0	0	K14486	auxin response factor
Plant-hormone signaling	Cluster-15126.193327	23.91	3.30333	0.493333	-2.84088	-5.25954	-2.39647	K14486	auxin response factor
Plant-hormone signaling	Cluster-15126.101418	1.73333	2.33667	0	0	-7.23158	-7.6759	K14486	auxin response factor
Plant-hormone signaling	Cluster-15126.271872	12.96	2.61	0	-2.33932	-6.68107	0	K14486	auxin response factor
Plant-hormone signaling	Cluster-15126.101420	11.6933	4.34333	0	-1.44045	-6.55568	0	K14486	auxin response factor
Plant-hormone signaling	Cluster-15126.101419	6.57333	3.19667	0.116667	-1.02673	-5.36774	-4.32609	K14486	auxin response factor
Plant-hormone signaling	Cluster-15126.108524	13.0333	1.42	0.17	-3.18054	-5.88312	-2.68485	K14486	auxin response factor
Plant-hormone signaling	Cluster-15126.237935	3.25333	0.65	0.173333	-2.36116	-4.1268	0	K14486	auxin response factor
Plant-hormone signaling	Cluster-15126.223168	3.05	1.34	0.24	-1.1622	-3.40751	-2.22868	K14486	auxin response factor
Plant-hormone signaling	Cluster-15126.74988	3.24333	1.46667	0.326667	-1.11365	-2.93513	-1.80589	K14486	auxin response factor
Plant-hormone signaling	Cluster-15126.224717	3.16333	2.55667	0.33	0	-2.88365	-2.58011	K14486	auxin response factor
Plant-hormone signaling	Cluster-15126.60712	4.48667	0.636667	0.343333	-2.78768	-3.33372	0	K14486	auxin response factor
Plant-hormone signaling	Cluster-15126.176654	4.87333	4.59333	0.433333	0	-3.16655	-3.08904	K14486	auxin response factor
Plant-hormone signaling	Cluster-15126.213355	4.10667	8.90667	2.4	1.12698	0	-1.51868	K14486	auxin response factor
Plant-hormone signaling	Cluster-15126.145235	4.52333	4.99333	12.08	0	1.78674	1.64047	K14486	auxin response factor
Plant-hormone signaling	Cluster-15126.37334	2.00333	0.626667	0.05	-1.67991	-5.04753	0	K14486	auxin response factor
Plant-hormone signaling	Cluster-15126.217340	1.11667	6.34667	0.0833333	2.51855	0	-5.93936	K14486	auxin response factor
Plant-hormone signaling	Cluster-15126.224415	4.06667	3.13667	0.573333	0	-2.44193	-2.06949	K14486	auxin response factor
Plant-hormone signaling	Cluster-15126.231569	5.34333	3.22	0.62	0	-2.79925	-2.05459	K14486	auxin response factor
Plant-hormone signaling	Cluster-15126.101421	4.88667	13.17	1.49	1.4522	-1.32125	-2.75738	K14486	auxin response factor
Plant-hormone signaling	Cluster-15126.214370	2.29333	7.21	2.51667	1.66781	0	-1.15197	K14486	auxin response factor
Plant-hormone signaling	Cluster-15126.104108	2.37	6.25333	5.71	1.41164	1.63881	0	K14486	auxin response factor
Plant-hormone signaling	Cluster-15126.217341	4.93333	4.66667	12.05	0	1.64716	1.71846	K14486	auxin response factor
Plant-hormone signaling	Cluster-15126.235759	0	3.01	0.836667	0	0	-1.45796	K14486	auxin response factor
Plant-hormone signaling	Cluster-15126.252029	2.52333	0	0	-6.90682	-6.57791	0	K14486	auxin response factor
Plant-hormone signaling	Cluster-15126.253184	2.64	0	0	-6.9873	-6.6591	0	K14486	auxin response factor
Plant-hormone signaling	Cluster-15126.52722	2.66333	0	0	-6.98722	-6.65979	0	K14486	auxin response factor
Plant-hormone signaling	Cluster-15126.77840	4.01	0.0366667	0.04	-6.63728	-6.30935	0	K14486	auxin response factor
Plant-hormone signaling	Cluster-15126.210970	9.24	1.41333	0.113333	-2.69194	-6.02342	0	K14486	auxin response factor
Plant-hormone signaling	Cluster-15126.58030	0.826667	0	0.14	0	-2.23759	0	K14486	auxin response factor
Plant-hormone signaling	Cluster-15126.69985	6.55	0.673333	0.233333	-3.21166	-4.31343	0	K14486	auxin response factor
Plant-hormone signaling	Cluster-15126.238159	1.35333	3.85	0.726667	1.52755	0	-2.03748	K14486	auxin response factor
Plant-hormone signaling	Cluster-15126.152149	11.8533	6.77333	1.09	0	-3.08657	-2.27848	K14486	auxin response factor
Plant-hormone signaling	Cluster-15126.253021	5.71	0.49	2.03667	-3.54511	0	2.42427	K14486	auxin response factor
Plant-hormone signaling	Cluster-15126.168647	30.74	14.33	5.74333	-1.08316	-2.04949	0	K14486	auxin response factor
Plant-hormone signaling	Cluster-15126.56280	1.32333	2.94333	8.39	0	2.98482	1.85134	K14486	auxin response factor
Plant-hormone signaling	Cluster-15126.195516	1.43667	2.78	8.47333	0	2.92881	1.97443	K14486	auxin response factor
Plant-hormone signaling	Cluster-15126.160956	33.3667	35.53	8.63333	0	-1.58416	-1.67754	K14486	auxin response factor
Plant-hormone signaling	Cluster-15126.160603	7.90667	0	14.6533	0	1.26151	0	K14486	auxin response factor
Plant-hormone signaling	Cluster-15126.242997	1.85	3.09	16.8833	0	3.5356	2.81101	K14486	auxin response factor
Plant-hormone signaling	Cluster-15126.209571	13.4767	12.41	28.55	0	1.41918	1.56864	K14486	auxin response factor
Plant-hormone signaling	Cluster-15126.3751	0	2.86667	0.49	0	0	-2.15543	K14486	auxin response factor
Plant-hormone signaling	Cluster-15126.67808	12.7667	0	0	-6.77052	-6.44255	0	K14486	auxin response factor
Plant-hormone signaling	Cluster-15126.67812	5.41667	0.0733333	0	-6.13086	-9.81349	0	K14486	auxin response factor
Plant-hormone signaling	Cluster-15126.67806	7.57	0.153333	0	-5.59016	-10.2996	0	K14486	auxin response factor
Plant-hormone signaling	Cluster-15126.242286	20.9933	2.08333	0	-3.2964	-7.14693	0	K14486	auxin response factor
Plant-hormone signaling	Cluster-15126.243969	8.06	1.13	0.116667	-2.82761	-5.71781	0	K14486	auxin response factor
Plant-hormone signaling	Cluster-15126.102077	1.25667	2.47333	0.116667	1.00087	-3.03761	-4.05311	K14486	auxin response factor
Plant-hormone signaling	Cluster-15126.67811	11.0233	1.32667	0.253333	-3.01594	-5.02651	0	K14486	auxin response factor
Plant-hormone signaling	Cluster-15126.207008	2.78	0	0.306667	0	-2.81924	0	K14486	auxin response factor
Plant-hormone signaling	Cluster-15126.220179	5.22667	2.46333	0.49	-1.06369	-3.0644	-1.98477	K14486	auxin response factor
Plant-hormone signaling	Cluster-15126.163085	6.4	3.52667	0.573333	0	-3.08393	-2.22935	K14486	auxin response factor
Plant-hormone signaling	Cluster-15126.159893	12.71	6.36	0.64	0	-3.9499	-2.95435	K14486	auxin response factor
Plant-hormone signaling	Cluster-15126.67799	11.18	0.89	0.75	-3.64502	-3.53667	0	K14486	auxin response factor
Plant-hormone signaling	Cluster-15126.79014	0	0.476667	0.883333	6.7036	7.93276	1.24661	K14486	auxin response factor
Plant-hormone signaling	Cluster-15126.104112	1.15333	2.74	0.913333	1.28136	0	-1.21741	K14486	auxin response factor
Plant-hormone signaling	Cluster-15126.104113	0	0.26	1.00333	0	7.24074	2.35986	K14486	auxin response factor
Plant-hormone signaling	Cluster-15126.112268	8.08	4.90667	1.21	0	-2.36796	-1.65391	K14486	auxin response factor
Plant-hormone signaling	Cluster-15126.67805	5.92667	0.423333	2.36333	-3.77051	0	2.8225	K14486	auxin response factor
Plant-hormone signaling	Cluster-15126.209325	1.11667	4.73	2.85	2.09413	1.71401	0	K14486	auxin response factor
Plant-hormone signaling	Cluster-15126.67809	15.6467	1.22667	3.68333	-3.6549	-1.72343	1.94553	K14486	auxin response factor
Plant-hormone signaling	Cluster-15126.67801	21.97	1.98	9.02333	-3.46314	0	2.56262	K14486	auxin response factor
Plant-hormone signaling	Cluster-15126.113186	65.5967	29.5567	11.9433	-1.16137	-2.10213	0	K14486	auxin response factor
Plant-hormone signaling	Cluster-15126.94402	20.0267	1.68	13.3467	-3.56752	0	3.35871	K14486	auxin response factor
Plant-hormone signaling	Cluster-15126.121858	1.25333	0.206667	0	-2.60295	0	0	K14486	auxin response factor
Plant-hormone signaling	Cluster-15126.58161	4.44667	0.333333	0	-3.69088	0	0	K14486	auxin response factor
Plant-hormone signaling	Cluster-15126.101907	0	7.24333	1.35	0	0	-2.07559	K14486	auxin response factor
Plant-hormone signaling	Cluster-15126.133083	0	19.2967	31.5667	0	0	1.06775	K14486	auxin response factor
Plant-hormone signaling	Cluster-15126.37097	1.44333	3.23667	0	0	-6.04478	-7.22705	K14486	auxin response factor
Plant-hormone signaling	Cluster-15126.129985	1.57	5.04333	0.246667	1.70211	-2.37031	-4.05878	K14486	auxin response factor
Plant-hormone signaling	Cluster-15126.151943	5.23667	0.61	0.613333	-3.05985	-2.75333	0	K14486	auxin response factor
Plant-hormone signaling	Cluster-15126.234148	2	7.92	1.24333	1.99447	0	-2.29201	K14486	auxin response factor
Plant-hormone signaling	Cluster-15126.122276	0.18	0	1.86	0	3.69444	0	K14486	auxin response factor
Plant-hormone signaling	Cluster-15126.95013	11.8167	16.1267	1.94667	0	-2.2411	-2.68843	K14486	auxin response factor
Plant-hormone signaling	Cluster-15126.208478	5.87667	2.09333	3.89667	-1.4723	0	1.26546	K14486	auxin response factor
Plant-hormone signaling	Cluster-15126.177018	0.773333	0.353333	4.71	0	2.9771	4.17621	K14486	auxin response factor
Plant-hormone signaling	Cluster-15126.89723	27.0067	12.4167	5.61667	-1.11309	-1.90475	0	K14486	auxin response factor
Plant-hormone signaling	Cluster-15126.103315	1.14667	4.02667	16.1933	0	4.17937	2.38855	K14486	auxin response factor
Plant-hormone signaling	Cluster-15126.164630	4.40333	10.1933	23.9967	1.23548	2.82044	1.60029	K14486	auxin response factor
Plant-hormone signaling	Cluster-15126.164627	4.90333	6.24667	28.37	0	2.9101	2.55018	K14486	auxin response factor
Plant-hormone signaling	Cluster-15126.170203	5.14667	9.35667	28.7067	0	2.85068	1.97968	K14486	auxin response factor
Plant-hormone signaling	Cluster-15126.142996	6.07667	5.58667	32.0833	0	2.7663	2.88482	K14486	auxin response factor
Plant-hormone signaling	Cluster-15126.142998	7.66667	5.92333	39.9233	0	2.75457	3.11609	K14486	auxin response factor
Plant-hormone signaling	Cluster-15126.157011	6.42	5.44667	63.29	0	3.50161	4.05721	K14486	auxin response factor
Plant-hormone signaling	Cluster-15126.170201	7.31667	14.1067	118.827	0	4.36666	3.44461	K14486	auxin response factor
Plant-hormone signaling	Cluster-15126.229243	0	4.06	0.283333	0	0	-3.41794	K14486	auxin response factor
Plant-hormone signaling	Cluster-15126.141526	0	3.02	0.67	0	0	-1.8129	K14486	auxin response factor
Plant-hormone signaling	Cluster-15126.170415	0	5.59333	1.97333	0	0	-1.13254	K14486	auxin response factor
Plant-hormone signaling	Cluster-15126.134493	0	2.96	5.10333	0	0	1.16353	K14486	auxin response factor
Plant-hormone signaling	Cluster-15126.54997	2.97667	3.14	0.74	0	-1.6063	-1.69877	K14486	auxin response factor
Plant-hormone signaling	Cluster-15126.203656	28.43	18.13	2.78667	0	-2.9889	-2.34208	K14486	auxin response factor
Plant-hormone signaling	Cluster-15126.117560	10.3367	9.50667	1.45	0	-2.47493	-2.35436	K14486	auxin response factor
Plant-hormone signaling	Cluster-15126.117557	11.5667	8.87667	1.66667	0	-2.41623	-2.04552	K14486	auxin response factor
Plant-hormone signaling	Cluster-15126.191985	16.5933	16.8533	2.19667	0	-2.53827	-2.55631	K14486	auxin response factor
Plant-hormone signaling	Cluster-15126.220236	32.1067	20.3633	2.25	0	-3.45958	-2.77463	K14486	auxin response factor
Plant-hormone signaling	Cluster-15126.185603	15.53	8.22333	2.39	0	-2.33988	-1.42177	K14486	auxin response factor
Plant-hormone signaling	Cluster-15126.214303	17.73	8.73667	3.57	-1.00078	-1.93639	0	K14486	auxin response factor
Plant-hormone signaling	Cluster-15126.172487	11.8367	12.63	3.81	0	-1.26538	-1.36488	K14486	auxin response factor
Plant-hormone signaling	Cluster-15126.160608	21.0333	13.3333	4.95667	0	-1.73213	-1.07048	K14486	auxin response factor
Plant-hormone signaling	Cluster-15126.126283	4.47667	0	7.35	0	1.08602	0	K14486	auxin response factor
Plant-hormone signaling	Cluster-15126.188143	31.57	25.0333	7.43333	0	-1.72681	-1.38904	K14486	auxin response factor
Plant-hormone signaling	Cluster-15126.149834	3.98667	5.27333	9.19333	0	1.57336	1.16864	K14486	auxin response factor
Plant-hormone signaling	Cluster-15126.178786	1.3	2.64333	12.3267	0	3.59623	2.57317	K14486	auxin response factor
Plant-hormone signaling	Cluster-15126.137831	96.5933	40.06	21.8133	-1.27766	-1.79419	0	K14486	auxin response factor
Plant-hormone signaling	Cluster-15126.79708	17.7833	8.27667	0	-1.07964	0	0	K14486	auxin response factor
Plant-hormone signaling	Cluster-15126.179776	50.2167	21.11	0	-1.30972	0	0	K14486	auxin response factor
Plant-hormone signaling	Cluster-15126.148574	0	11.1967	0.416667	0	0	-4.40561	K14486	auxin response factor
Plant-hormone signaling	Cluster-15126.40699	3.89	2.69333	0.0433333	0	-5.9045	-5.38346	K14486	auxin response factor
Plant-hormone signaling	Cluster-15126.175197	2.51333	0	0.106667	0	-4.36085	0	K14486	auxin response factor
Plant-hormone signaling	Cluster-15126.96927	7.86333	6.21333	0.556667	0	-3.43287	-3.08422	K14486	auxin response factor
Plant-hormone signaling	Cluster-15126.184809	3.71667	0	0.59	0	-2.23249	0	K14486	auxin response factor
Plant-hormone signaling	Cluster-15126.96930	11.6167	5.07667	0.723333	-1.18788	-3.65423	-2.45206	K14486	auxin response factor
Plant-hormone signaling	Cluster-15126.226541	6.20333	0	1.01333	0	-2.28904	0	K14486	auxin response factor
Plant-hormone signaling	Cluster-15126.103361	13.4833	2.64333	1.73	-2.3348	-2.59103	0	K14486	auxin response factor
Plant-hormone signaling	Cluster-15126.96928	22.0667	12.6833	1.84667	0	-3.23111	-2.4299	K14486	auxin response factor
Plant-hormone signaling	Cluster-15126.79229	12.1667	5.97667	2.01667	-1.00903	-2.23493	-1.20961	K14486	auxin response factor
Plant-hormone signaling	Cluster-15126.65046	12.31	4.30667	2.37667	-1.52498	-2.03547	0	K14486	auxin response factor
Plant-hormone signaling	Cluster-15126.154887	7.84667	3.70333	2.38333	-1.05987	-1.35824	0	K14486	auxin response factor
Plant-hormone signaling	Cluster-15126.210261	18.7833	12.0033	2.54	0	-2.53195	-1.89	K14486	auxin response factor
Plant-hormone signaling	Cluster-15126.96929	29.23	14.6567	4.36667	0	-2.37786	-1.38317	K14486	auxin response factor
Plant-hormone signaling	Cluster-15126.114600	64.9833	0	7.64	0	-2.83921	0	K14486	auxin response factor
Plant-hormone signaling	Cluster-15126.158993	64.7633	0	8.40333	0	-2.58381	0	K14486	auxin response factor
Plant-hormone signaling	Cluster-15126.193635	39.7033	0	11.7	0	-1.3992	0	K14486	auxin response factor
Plant-hormone signaling	Cluster-15126.77262	2.87667	0	0	-6.67803	-6.34893	0	K14486	auxin response factor
Plant-hormone signaling	Cluster-15126.89177	13.69	4.89667	0.733333	-1.47011	-3.87605	-2.38569	K14486	auxin response factor
Plant-hormone signaling	Cluster-15126.238482	5.25333	4.63667	0.866667	0	-2.19774	-2.02102	K14486	auxin response factor
Plant-hormone signaling	Cluster-15126.216924	16.6167	9.56	1.75333	0	-2.89117	-2.09837	K14486	auxin response factor
Plant-hormone signaling	Cluster-15126.161141	6.98667	5.65333	2.01667	0	-1.41993	-1.11905	K14486	auxin response factor
Plant-hormone signaling	Cluster-15126.161054	19.9867	15.24	2.32	0	-2.73911	-2.35121	K14486	auxin response factor
Plant-hormone signaling	Cluster-15126.193281	29.69	19.86	3.64333	0	-2.66657	-2.09104	K14486	auxin response factor
Plant-hormone signaling	Cluster-15126.131312	17.4133	0	5.63667	0	-1.26188	0	K14486	auxin response factor
Plant-hormone signaling	Cluster-15126.176767	59.88	30.5533	8.66333	0	-2.41988	-1.44836	K14486	auxin response factor
Plant-hormone signaling	Cluster-15126.231192	9.31333	4.54667	0	-1.02536	0	0	K14486	auxin response factor
Plant-hormone signaling	Cluster-15126.48059	2.60667	0	0	-7.32617	-6.99798	0	K14486	auxin response factor
Plant-hormone signaling	Cluster-15126.216161	3.93	0	0.0333333	0	-6.50135	0	K14486	auxin response factor
Plant-hormone signaling	Cluster-15126.254471	2.95333	0	0.0766667	0	-4.85099	0	K14486	auxin response factor
Plant-hormone signaling	Cluster-15126.90647	3.07667	0	0.0766667	0	-4.90575	0	K14486	auxin response factor
Plant-hormone signaling	Cluster-15126.160457	1.87667	1.71667	0.123333	0	-3.41626	-3.29962	K14486	auxin response factor
Plant-hormone signaling	Cluster-15126.226542	2.88667	2.78333	0.223333	0	-3.33492	-3.28997	K14486	auxin response factor
Plant-hormone signaling	Cluster-15126.238480	8.07667	0	0.41	0	-3.93132	0	K14486	auxin response factor
Plant-hormone signaling	Cluster-15126.195917	6.33667	0.503333	0.773333	-3.60243	-2.6608	0	K14486	auxin response factor
Plant-hormone signaling	Cluster-15126.96931	13.61	7.56	2.18333	0	-2.29506	-1.44649	K14486	auxin response factor
Plant-hormone signaling	Cluster-15126.97794	39.62	16.1567	2.86333	-1.30475	-3.4382	-2.11777	K14486	auxin response factor
Plant-hormone signaling	Cluster-15126.126938	17.0067	13.5467	3.65333	0	-1.8497	-1.52178	K14486	auxin response factor
Plant-hormone signaling	Cluster-15126.83300	26.57	17.0233	4.39	0	-2.22577	-1.58301	K14486	auxin response factor
Plant-hormone signaling	Cluster-15126.83297	18.1133	7.83333	5.44	-1.19534	-1.36805	0	K14486	auxin response factor
Plant-hormone signaling	Cluster-15126.118791	25.7033	9.29667	6.37333	-1.44943	-1.64098	0	K14486	auxin response factor
Plant-hormone signaling	Cluster-15126.55188	0	2.57	0.726667	0	0	-1.4176	K14486	auxin response factor
Plant-hormone signaling	Cluster-15126.106696	3.27	4.74	0.603333	0	-2.08079	-2.61182	K14486	auxin response factor
Plant-hormone signaling	Cluster-15126.75738	12.1533	15.0467	4.08333	0	-1.19196	-1.50323	K14486	auxin response factor
Plant-hormone signaling	Cluster-15126.154885	11.5433	0	4.08667	0	-1.1334	0	K14486	auxin response factor
Plant-hormone signaling	Cluster-15126.126661	22.8133	14.08	4.98667	0	-1.82284	-1.13122	K14486	auxin response factor
Plant-hormone signaling	Cluster-15126.179111	44.9133	0	9.87333	0	-1.8164	0	K14486	auxin response factor
Plant-hormone signaling	Cluster-15126.8272	3.44	0	0.4	0	-2.75973	0	K14486	auxin response factor
Plant-hormone signaling	Cluster-15126.206428	35.4767	2.35667	0	-3.89468	-11.9942	-8.08424	K14487	auxin responsive GH3 gene family
Plant-hormone signaling	Cluster-15126.159506	0.896667	0.893333	0.0333333	0	-4.59191	-4.583	K14487	auxin responsive GH3 gene family
Plant-hormone signaling	Cluster-15126.272670	4.60667	0.376667	0.136667	-3.60903	-4.72906	0	K14487	auxin responsive GH3 gene family
Plant-hormone signaling	Cluster-6119.0	4.98333	0.473333	0.193333	-3.45099	-4.5355	0	K14487	auxin responsive GH3 gene family
Plant-hormone signaling	Cluster-5985.0	1.14667	0.963333	0.263333	0	-1.78148	-1.53592	K14487	auxin responsive GH3 gene family
Plant-hormone signaling	Cluster-15126.181808	9.68333	0.236667	0.35	-5.3175	-4.42584	0	K14487	auxin responsive GH3 gene family
Plant-hormone signaling	Cluster-15126.177494	0.296667	0	1.75	0	2.93567	7.09017	K14487	auxin responsive GH3 gene family
Plant-hormone signaling	Cluster-15126.184953	0.03	0.24	4.17	0	7.40133	4.48229	K14487	auxin responsive GH3 gene family
Plant-hormone signaling	Cluster-15126.98605	13.3467	7.16	0.1	0	-6.52762	-5.61955	K14487	auxin responsive GH3 gene family
Plant-hormone signaling	Cluster-15126.1151	0.416667	0.406667	4.94333	0	3.95767	3.97456	K14487	auxin responsive GH3 gene family
Plant-hormone signaling	Cluster-8648.1	1.54333	0.346667	0	-2.15563	-6.27021	0	K14487	auxin responsive GH3 gene family
Plant-hormone signaling	Cluster-15126.278183	5.26	3.81667	0.07	0	-5.86776	-5.40725	K14487	auxin responsive GH3 gene family
Plant-hormone signaling	Cluster-15126.281891	0.983333	0	0.13	0	-2.56434	0	K14487	auxin responsive GH3 gene family
Plant-hormone signaling	Cluster-15126.154894	0.5	0	1.24667	0	1.67282	0	K14487	auxin responsive GH3 gene family
Plant-hormone signaling	Cluster-15126.162276	1.10333	0	2.17	0	1.332	0	K14487	auxin responsive GH3 gene family
Plant-hormone signaling	Cluster-15126.20338	0.86	0.413333	2.42667	0	1.8598	2.923	K14487	auxin responsive GH3 gene family
Plant-hormone signaling	Cluster-15126.241525	2.82	2.65667	7.7	0	1.80808	1.89157	K14487	auxin responsive GH3 gene family
Plant-hormone signaling	Cluster-15126.51342	3.45667	5.5	12.0067	0	2.16265	1.50406	K14487	auxin responsive GH3 gene family
Plant-hormone signaling	Cluster-15126.162275	0	0.393333	2.62333	0	0	3.08449	K14487	auxin responsive GH3 gene family
Plant-hormone signaling	Cluster-15126.233174	7.69333	3.51333	0.403333	-1.11304	-3.89375	-2.76449	K14487	auxin responsive GH3 gene family
Plant-hormone signaling	Cluster-15126.232978	19.56	9.53	0.996667	-1.01926	-3.94665	-2.91284	K14487	auxin responsive GH3 gene family
Plant-hormone signaling	Cluster-15126.74725	1.94667	0.0566667	0	-5.10896	-7.64066	0	K14487	auxin responsive GH3 gene family
Plant-hormone signaling	Cluster-15126.74724	10.2467	0.796667	0	-3.68113	-10.2953	-6.5953	K14487	auxin responsive GH3 gene family
Plant-hormone signaling	Cluster-15126.12099	2.28667	0.123333	0.0666667	-4.15235	-4.60965	0	K14487	auxin responsive GH3 gene family
Plant-hormone signaling	Cluster-15126.81014	2.47	0.216667	0.186667	-3.4554	-3.42855	0	K14487	auxin responsive GH3 gene family
Plant-hormone signaling	Cluster-15126.74723	1.93333	0	0.873333	-8.0925	0	7.33021	K14487	auxin responsive GH3 gene family
Plant-hormone signaling	Cluster-15126.142700	0	0	2.12	0	8.99973	8.97463	K14487	auxin responsive GH3 gene family
Plant-hormone signaling	Cluster-15126.122113	0.01	0.123333	4.9	0	9.17973	5.67476	K14487	auxin responsive GH3 gene family
Plant-hormone signaling	Cluster-15126.56770	1.03	0.0733333	0	-3.89452	0	0	K14487	auxin responsive GH3 gene family
Plant-hormone signaling	Cluster-15126.48337	0.313333	6.03667	0.0633333	4.28673	0	-6.22667	K14487	auxin responsive GH3 gene family
Plant-hormone signaling	Cluster-15126.31965	3.18333	0.156667	0.113333	-4.32098	-4.22656	0	K14487	auxin responsive GH3 gene family
Plant-hormone signaling	Cluster-15126.155475	1.34333	0	0.913333	-7.62403	0	7.43709	K14487	auxin responsive GH3 gene family
Plant-hormone signaling	Cluster-15126.196238	3.24667	12.6233	1.22667	1.9774	-1.04533	-3.01164	K14487	auxin responsive GH3 gene family
Plant-hormone signaling	Cluster-15126.97162	8.43333	23.15	1.40667	1.47451	-2.20681	-3.66248	K14487	auxin responsive GH3 gene family
Plant-hormone signaling	Cluster-15126.80509	3	13.17	1.97667	2.15708	0	-2.35412	K14487	auxin responsive GH3 gene family
Plant-hormone signaling	Cluster-15126.185034	17.2167	40.4733	6.23	1.25394	-1.09695	-2.33665	K14487	auxin responsive GH3 gene family
Plant-hormone signaling	Cluster-15126.155395	1.41667	15.1433	7.82667	3.44966	2.8434	0	K14487	auxin responsive GH3 gene family
Plant-hormone signaling	Cluster-15126.155396	1.17	15.26	7.84333	3.71268	3.10132	0	K14487	auxin responsive GH3 gene family
Plant-hormone signaling	Cluster-15126.151401	0.303333	0.06	8.27333	0	5.15135	7.44814	K14487	auxin responsive GH3 gene family
Plant-hormone signaling	Cluster-15126.152333	1.14667	19.5167	15.07	4.09259	4.07247	0	K14487	auxin responsive GH3 gene family
Plant-hormone signaling	Cluster-15126.2526	0	0.69	2.50333	0	0	2.22065	K14487	auxin responsive GH3 gene family
Plant-hormone signaling	Cluster-15126.177493	0	0	2.23	0	8.23442	8.21029	K14487	auxin responsive GH3 gene family
Plant-hormone signaling	Cluster-15126.166584	0.736667	0.156667	6.25333	0	3.45004	5.71009	K14487	auxin responsive GH3 gene family
Plant-hormone signaling	Cluster-15126.134404	0.0933333	0.493333	11.7867	0	7.35094	4.94856	K14487	auxin responsive GH3 gene family
Plant-hormone signaling	Cluster-15126.197363	2.01667	1.31333	3.47667	0	1.1599	1.77454	K14487	auxin responsive GH3 gene family
Plant-hormone signaling	Cluster-15126.197364	3.26667	4.43667	8.71333	0	1.78746	1.34214	K14487	auxin responsive GH3 gene family
Plant-hormone signaling	Cluster-15126.197365	0.743333	0.0966667	0	-3.02849	0	0	K14487	auxin responsive GH3 gene family
Plant-hormone signaling	Cluster-14234.0	2.49667	0.53	0.0733333	-2.21713	-4.72978	0	K14487	auxin responsive GH3 gene family
Plant-hormone signaling	Cluster-15126.9521	3.8	0.396667	0	-3.26201	0	0	K14488	SAUR family protein
Plant-hormone signaling	Cluster-15126.265917	11.7067	0.53	0	-4.40489	-6.93214	0	K14488	SAUR family protein
Plant-hormone signaling	Cluster-15126.211056	16.54	1.76667	0	-3.21597	-8.60315	0	K14488	SAUR family protein
Plant-hormone signaling	Cluster-15126.22235	18.61	5.48	0	-1.7333	-7.16336	0	K14488	SAUR family protein
Plant-hormone signaling	Cluster-15126.181965	0	9.51667	0.186667	7.62442	0	-5.37706	K14488	SAUR family protein
Plant-hormone signaling	Cluster-15126.265914	116.67	5.77667	0.473333	-4.25489	-7.62724	0	K14488	SAUR family protein
Plant-hormone signaling	Cluster-15126.180520	23.9533	7.27667	1.11333	-1.70521	-4.07653	-2.35641	K14488	SAUR family protein
Plant-hormone signaling	Cluster-15126.274694	6.89333	1.1	3.47667	-2.70962	0	2.07763	K14488	SAUR family protein
Plant-hormone signaling	Cluster-15126.281188	0.72	6.05333	3.53	3.16528	2.72073	0	K14488	SAUR family protein
Plant-hormone signaling	Cluster-18089.0	15.98	1.70667	3.71667	-3.23325	-1.73715	1.50941	K14488	SAUR family protein
Plant-hormone signaling	Cluster-15126.159241	0.176667	0.143333	6.31667	0	5.52923	5.92072	K14488	SAUR family protein
Plant-hormone signaling	Cluster-15126.146480	0	0.53	8.71333	0	7.85062	4.38464	K14488	SAUR family protein
Plant-hormone signaling	Cluster-15126.123290	0.6	0.163333	11.4267	0	4.62425	6.18404	K14488	SAUR family protein
Plant-hormone signaling	Cluster-15126.155504	0	0.726667	130.837	0	14.2003	7.85869	K14488	SAUR family protein
Plant-hormone signaling	Cluster-15126.55262	0.456667	4.53667	0	3.31579	0	0	K14488	SAUR family protein
Plant-hormone signaling	Cluster-2336.0	0	9.92667	0.75	6.5438	0	-3.3067	K14488	SAUR family protein
Plant-hormone signaling	Cluster-15126.142201	0	6.26667	1.27667	7.75415	0	-1.88378	K14488	SAUR family protein
Plant-hormone signaling	Cluster-15126.177794	0.07	0	2.20333	0	5.31856	0	K14488	SAUR family protein
Plant-hormone signaling	Cluster-15126.164163	0	0	3.54667	0	8.98738	8.96206	K14488	SAUR family protein
Plant-hormone signaling	Cluster-15126.165072	0	0	5.16333	0	9.13317	9.10757	K14488	SAUR family protein
Plant-hormone signaling	Cluster-15126.238974	0	1.05667	5.39667	0	7.72549	2.75331	K14488	SAUR family protein
Plant-hormone signaling	Cluster-15126.262141	0.396667	0.0833333	5.51	0	4.16021	6.3524	K14488	SAUR family protein
Plant-hormone signaling	Cluster-15126.123292	0.173333	0	9.53	0	6.11941	7.95154	K14488	SAUR family protein
Plant-hormone signaling	Cluster-15126.123293	0	0.15	11.9033	0	10.3681	6.66957	K14488	SAUR family protein
Plant-hormone signaling	Cluster-15126.5252	0.146667	0.0766667	13.42	0	6.89579	7.76747	K14488	SAUR family protein
Plant-hormone signaling	Cluster-15126.183993	0	0.176667	14.0033	0	7.411	6.42459	K14488	SAUR family protein
Plant-hormone signaling	Cluster-15126.177790	0.27	1.95	14.6167	0	6.13544	3.24425	K14488	SAUR family protein
Plant-hormone signaling	Cluster-15126.100524	0.103333	1.62667	24.1567	0	8.11677	4.29061	K14488	SAUR family protein
Plant-hormone signaling	Cluster-15126.170969	0.543333	0.486667	26.5167	0	5.96417	6.14597	K14488	SAUR family protein
Plant-hormone signaling	Cluster-15126.115414	0.493333	24.0333	36.8467	5.61901	6.58475	0	K14488	SAUR family protein
Plant-hormone signaling	Cluster-15126.173302	1.52667	10.3033	85.63	0	6.06758	3.45576	K14488	SAUR family protein
Plant-hormone signaling	Cluster-15126.153652	1.84333	76.2133	147.483	5.32538	6.6432	1.33219	K14488	SAUR family protein
Plant-hormone signaling	Cluster-15126.1449	0.626667	4.42667	0	2.81415	0	0	K14488	SAUR family protein
Plant-hormone signaling	Cluster-15126.266378	5.14	1.45333	0	-1.80707	-7.09006	0	K14488	SAUR family protein
Plant-hormone signaling	Cluster-15126.168126	3.17	1.42	0.746667	-1.16126	-1.76558	0	K14488	SAUR family protein
Plant-hormone signaling	Cluster-15126.121378	3.85	1.41	3.97333	-1.42573	0	1.86341	K14488	SAUR family protein
Plant-hormone signaling	Cluster-15126.19924	0.813333	11.2767	0	3.78212	0	-8.8397	K14488	SAUR family protein
Plant-hormone signaling	Cluster-15126.122461	0.00666667	0.0466667	0.323333	0	5.83684	3.10139	K14488	SAUR family protein
Plant-hormone signaling	Cluster-15126.267134	2.48333	6.78333	1.34333	1.46175	0	-1.96451	K14488	SAUR family protein
Plant-hormone signaling	Cluster-15126.143321	0	0	3.16333	0	7.83688	0	K14488	SAUR family protein
Plant-hormone signaling	Cluster-15126.143259	0.21	1.54	11.5067	0	6.21389	3.28125	K14488	SAUR family protein
Plant-hormone signaling	Cluster-15126.143323	1.19	1.81667	14.3667	0	3.92837	3.34129	K14488	SAUR family protein
Plant-hormone signaling	Cluster-15126.143324	0.37	0.853333	16.7667	0	5.86173	4.73564	K14488	SAUR family protein
Plant-hormone signaling	Cluster-15126.146941	0.466667	3.03333	48.5667	2.71833	7.06882	4.36636	K14488	SAUR family protein
Plant-hormone signaling	Cluster-15126.143318	0	0.173333	1.06333	0	0	2.98374	K14488	SAUR family protein
Plant-hormone signaling	Cluster-15126.248338	0	4.79	1.42	0	0	-1.39212	K14488	SAUR family protein
Plant-hormone signaling	Cluster-15126.113125	0	1.67333	3.34667	0	0	1.37362	K14488	SAUR family protein
Plant-hormone signaling	Cluster-15126.122464	0	0.916667	8.54333	0	8.68696	3.5595	K14488	SAUR family protein
Plant-hormone signaling	Cluster-15126.143326	2.46667	4.66333	33.4533	0	4.13253	3.21882	K14488	SAUR family protein
Plant-hormone signaling	Cluster-15126.143322	0.0966667	4.06	37.3467	5.39953	8.95064	3.56808	K14488	SAUR family protein
Plant-hormone signaling	Cluster-15126.143327	4.31333	12.5333	106.857	1.52831	4.96617	3.45091	K14488	SAUR family protein
Plant-hormone signaling	Cluster-15126.210943	0.0866667	1.19333	12.1933	0	7.36539	3.74081	K14488	SAUR family protein
Plant-hormone signaling	Cluster-252.0	0	0	14.8	0	7.78402	7.75798	K14488	SAUR family protein
Plant-hormone signaling	Cluster-15126.146552	0.0933333	3.14333	35.1067	0	8.79761	3.83467	K14488	SAUR family protein
Plant-hormone signaling	Cluster-15126.8968	0.143333	5.29	74.3233	0	9.28057	4.18952	K14488	SAUR family protein
Plant-hormone signaling	Cluster-15126.8879	0.82	0.723333	7.48667	0	3.55235	3.74504	K14488	SAUR family protein
Plant-hormone signaling	Cluster-15126.33188	0.0733333	2.37667	27.4333	0	8.81342	3.89178	K14488	SAUR family protein
Plant-hormone signaling	Cluster-15126.168322	0.11	2.70667	29.6067	0	8.72526	3.80488	K14488	SAUR family protein
Plant-hormone signaling	Cluster-15126.91431	0.736667	14.09	109.333	4.28874	7.59884	3.32572	K14488	SAUR family protein
Plant-hormone signaling	Cluster-13225.0	5.23667	0.45	0	-3.54215	-6.66042	0	K14488	SAUR family protein
Plant-hormone signaling	Cluster-15126.244647	0.276667	1.86667	11.54	0	5.74645	2.98394	K14488	SAUR family protein
Plant-hormone signaling	Cluster-15126.174709	0.3	3.6	14.0833	0	5.92475	2.3158	K14488	SAUR family protein
Plant-hormone signaling	Cluster-15126.154313	0.27	1.01	14.09	0	6.07609	4.17528	K14488	SAUR family protein
Plant-hormone signaling	Cluster-15126.164300	0.266667	2.70333	22.52	0	6.77692	3.43029	K14488	SAUR family protein
Plant-hormone signaling	Cluster-15126.244648	0.623333	5.46667	33.1467	0	6.04815	2.93718	K14488	SAUR family protein
Plant-hormone signaling	Cluster-15126.178165	0	0.7	35.6167	0	8.42601	5.95899	K14488	SAUR family protein
Plant-hormone signaling	Cluster-15126.123802	0	8.80333	36.8267	0	7.19263	2.40424	K14488	SAUR family protein
Plant-hormone signaling	Cluster-15126.207904	0	0.69	39.41	0	9.86527	6.17605	K14488	SAUR family protein
Plant-hormone signaling	Cluster-15126.219299	3.77	0	0	-6.30778	0	0	K14488	SAUR family protein
Plant-hormone signaling	Cluster-15126.13091	0	0.126667	7.85667	0	7.42581	6.43814	K14488	SAUR family protein
Plant-hormone signaling	Cluster-15126.177499	0	2.95	39.5833	0	10.2091	4.11689	K14488	SAUR family protein
Plant-hormone signaling	Cluster-15126.145726	0	2.68	42.5067	0	9.88861	4.36172	K14488	SAUR family protein
Plant-hormone signaling	Cluster-15126.145724	0	3.57333	139.14	0	10.9651	5.62349	K14488	SAUR family protein
Plant-hormone signaling	Cluster-15126.37687	0	0	28.62	0	7.93185	7.90634	K14488	SAUR family protein
Plant-hormone signaling	Cluster-15126.209686	0.83	11.1933	1.18	3.75552	0	-2.88991	K14488	SAUR family protein
Plant-hormone signaling	Cluster-15126.159559	1.40333	8.30333	10.5067	2.59325	3.28646	0	K14488	SAUR family protein
Plant-hormone signaling	Cluster-15126.187821	0.466667	0.616667	3.25333	0	3.17902	2.77988	K14488	SAUR family protein
Plant-hormone signaling	Cluster-15126.276074	0.256667	0	3.93333	0	4.1329	0	K14488	SAUR family protein
Plant-hormone signaling	Cluster-15126.109534	0.07	3.63	30.3	0	9.03569	3.41652	K14488	SAUR family protein
Plant-hormone signaling	Cluster-15126.126807	0.51	1.42	32.5467	0	6.30283	4.8912	K14488	SAUR family protein
Plant-hormone signaling	Cluster-15126.143367	0.346667	3.27333	34.5267	3.39551	7.14257	3.75876	K14488	SAUR family protein
Plant-hormone signaling	Cluster-15126.126814	1.90333	4.84333	54.49	0	5.21606	3.85153	K14488	SAUR family protein
Plant-hormone signaling	Cluster-15126.150583	2.38667	14.2733	100.94	2.58493	5.75889	3.18997	K14488	SAUR family protein
Plant-hormone signaling	Cluster-15126.15310	0	2.74	0.116667	7.0656	0	-4.23645	K14488	SAUR family protein
Plant-hormone signaling	Cluster-15126.232657	1.45	0	0	0	-6.218	0	K14488	SAUR family protein
Plant-hormone signaling	Cluster-15126.39977	5.65	5.9	1.2	0	-1.89991	-1.96401	K14488	SAUR family protein
Plant-hormone signaling	Cluster-15126.228573	0.296667	28.8433	2.90333	6.647	3.66902	-2.96278	K14488	SAUR family protein
Plant-hormone signaling	Cluster-15126.3675	1.32667	1.42333	3.16667	0	1.6302	1.52645	K14488	SAUR family protein
Plant-hormone signaling	Cluster-15126.269134	1.51333	5.03	3.99333	1.75676	1.76989	0	K14488	SAUR family protein
Plant-hormone signaling	Cluster-15126.238929	1.00333	5.81	8.77333	2.53166	3.47791	0	K14488	SAUR family protein
Plant-hormone signaling	Cluster-15126.238931	0.283333	3.81333	9.68	0	5.47627	1.71615	K14488	SAUR family protein
Plant-hormone signaling	Cluster-15126.33857	5.80333	20.1267	15.39	1.80355	1.766	0	K14488	SAUR family protein
Plant-hormone signaling	Cluster-15126.66642	0.69	2.00667	0	1.54841	0	0	K14488	SAUR family protein
Plant-hormone signaling	Cluster-15126.242679	0.0733333	3.68667	0	5.58364	0	0	K14488	SAUR family protein
Plant-hormone signaling	Cluster-15126.243365	3.10333	0	0	0	-8.20353	0	K14488	SAUR family protein
Plant-hormone signaling	Cluster-15126.7100	3.84	0.433333	0.65	-3.05103	-2.21352	0	K14488	SAUR family protein
Plant-hormone signaling	Cluster-15126.263395	0	0.49	39.3967	0	8.64312	6.75942	K14488	SAUR family protein
Plant-hormone signaling	Cluster-15126.32738	3.28667	0.0433333	0	-6.02513	0	0	K14488	SAUR family protein
Plant-hormone signaling	Cluster-278.0	0.466667	0.696667	3.34667	0	3.21661	2.61476	K14488	SAUR family protein
Plant-hormone signaling	Cluster-9358.0	2.84	0.04	0	-6.08446	-6.71791	0	K14488	SAUR family protein
Plant-hormone signaling	Cluster-15126.4593	1.35333	3.72667	0.653333	1.48116	0	-2.15557	K14488	SAUR family protein
Plant-hormone signaling	Cluster-15126.99102	0.84	10.57	5.66333	3.66172	3.11087	0	K14488	SAUR family protein
Plant-hormone signaling	Cluster-15126.12953	3.58	2.24	0	0	-7.20401	-6.53698	K14488	SAUR family protein
Plant-hormone signaling	Cluster-15126.122688	0	3.39667	2.76333	7.22133	7.25877	0	K14488	SAUR family protein
Plant-hormone signaling	Cluster-15126.67373	0.0233333	0.12	7.09333	0	8.5275	6.28586	K14488	SAUR family protein
Plant-hormone signaling	Cluster-15126.124449	0.0633333	0.2	11.1733	0	7.80467	6.18901	K14488	SAUR family protein
Plant-hormone signaling	Cluster-15126.124457	0.0666667	0.37	12.2533	0	7.85228	5.43494	K14488	SAUR family protein
Plant-hormone signaling	Cluster-15126.165233	0.56	0.983333	86.1067	0	7.61712	6.8148	K14488	SAUR family protein
Plant-hormone signaling	Cluster-15126.106354	0.286667	12.2333	0.57	5.45526	0	-4.07237	K14488	SAUR family protein
Plant-hormone signaling	Cluster-15126.45013	0.473333	0.213333	1.29	0	1.78965	2.98773	K14488	SAUR family protein
Plant-hormone signaling	Cluster-15126.166913	0.126667	0.2	9.99333	0	6.68798	6.02637	K14488	SAUR family protein
Plant-hormone signaling	Cluster-15126.157986	0	0	35.5633	0	12.5848	12.5599	K14488	SAUR family protein
Plant-hormone signaling	Cluster-15126.227412	0	0	4.04333	0	9.4009	0	K14488	SAUR family protein
Plant-hormone signaling	Cluster-15126.147980	2.24	0	0.286667	0	-2.51615	0	K14488	SAUR family protein
Plant-hormone signaling	Cluster-15126.69934	24.65	9.20333	1.05333	-1.40382	-4.19694	-2.77726	K14488	SAUR family protein
Plant-hormone signaling	Cluster-15126.84081	9.48667	6.51333	2.48333	0	-1.55273	-1.02383	K14488	SAUR family protein
Plant-hormone signaling	Cluster-15126.108385	22.5033	14.0967	3.4	0	-2.35347	-1.68028	K14488	SAUR family protein
Plant-hormone signaling	Cluster-15126.125088	0	1.45667	0.133333	0	0	-3.2035	K14488	SAUR family protein
Plant-hormone signaling	Cluster-15126.44048	0	2.99	0.426667	0	0	-2.41999	K14488	SAUR family protein
Plant-hormone signaling	Cluster-15126.125844	2.15333	2.04	3.45667	0	1.0607	1.12667	K14488	SAUR family protein
Plant-hormone signaling	Cluster-15126.133877	49.45	52.7433	17.8767	0	-1.09816	-1.19364	K14488	SAUR family protein
Plant-hormone signaling	Cluster-15126.48204	0.356667	9.59333	0.353333	4.75717	0	-4.37568	K14488	SAUR family protein
Plant-hormone signaling	Cluster-15126.140975	8.24667	5.87667	0.04	0	-7.2713	-6.78905	K14489	arabidopsis histidine kinase 38020 (cytokinin receptor)	EC:2.7.13.3
Plant-hormone signaling	Cluster-15126.110204	3.87333	4.91667	0.876667	0	-1.74349	-2.09261	K14489	arabidopsis histidine kinase 38020 (cytokinin receptor)	EC:2.7.13.3
Plant-hormone signaling	Cluster-15126.121175	0	0	0.99	0	9.07052	9.04645	K14489	arabidopsis histidine kinase 38020 (cytokinin receptor)	EC:2.7.13.3
Plant-hormone signaling	Cluster-15126.108169	20.0867	13.48	3.36667	0	-2.20864	-1.63738	K14489	arabidopsis histidine kinase 38020 (cytokinin receptor)	EC:2.7.13.3
Plant-hormone signaling	Cluster-15126.225289	27.3233	22.2367	4.02667	0	-2.40918	-2.10917	K14489	arabidopsis histidine kinase 38020 (cytokinin receptor)	EC:2.7.13.3
Plant-hormone signaling	Cluster-15126.110540	2.1	0.963333	0	-1.11154	0	0	K14489	arabidopsis histidine kinase 38020 (cytokinin receptor)	EC:2.7.13.3
Plant-hormone signaling	Cluster-15126.49072	8.08	6.48667	2.28	0	-1.45296	-1.13778	K14489	arabidopsis histidine kinase 38020 (cytokinin receptor)	EC:2.7.13.3
Plant-hormone signaling	Cluster-15126.247196	51.1433	18.2767	2.89667	-1.52502	-3.7703	0	K14489	arabidopsis histidine kinase 38020 (cytokinin receptor)	EC:2.7.13.3
Plant-hormone signaling	Cluster-15126.192674	39.5133	28.2533	9.55	0	-1.68554	-1.20158	K14489	arabidopsis histidine kinase 38020 (cytokinin receptor)	EC:2.7.13.3
Plant-hormone signaling	Cluster-15126.136392	0.0466667	0	0.896667	0	4.80523	0	K14489	arabidopsis histidine kinase 38020 (cytokinin receptor)	EC:2.7.13.3
Plant-hormone signaling	Cluster-15126.121181	0.713333	0.176667	1.81667	0	1.70657	3.72286	K14489	arabidopsis histidine kinase 38020 (cytokinin receptor)	EC:2.7.13.3
Plant-hormone signaling	Cluster-15126.121178	4.75333	7.61667	13.0633	0	1.82461	1.14467	K14489	arabidopsis histidine kinase 38020 (cytokinin receptor)	EC:2.7.13.3
Plant-hormone signaling	Cluster-15126.27504	0.543333	0	0.0766667	0	-2.23333	0	K14489	arabidopsis histidine kinase 38020 (cytokinin receptor)	EC:2.7.13.3
Plant-hormone signaling	Cluster-15126.65007	1.72667	0.52	0.243333	-1.74383	-2.44457	0	K14489	arabidopsis histidine kinase 38020 (cytokinin receptor)	EC:2.7.13.3
Plant-hormone signaling	Cluster-15126.46866	1.73333	4.13333	0.31	1.27728	-2.11331	-3.36785	K14489	arabidopsis histidine kinase 38020 (cytokinin receptor)	EC:2.7.13.3
Plant-hormone signaling	Cluster-15126.240132	5.43	0	0.503333	0	-3.05058	0	K14489	arabidopsis histidine kinase 38020 (cytokinin receptor)	EC:2.7.13.3
Plant-hormone signaling	Cluster-15126.259455	5.59	1.21667	0.89	-2.16503	-2.26869	0	K14489	arabidopsis histidine kinase 38020 (cytokinin receptor)	EC:2.7.13.3
Plant-hormone signaling	Cluster-15126.72055	0.693333	0.38	1.44667	0	1.44614	2.31951	K14489	arabidopsis histidine kinase 38020 (cytokinin receptor)	EC:2.7.13.3
Plant-hormone signaling	Cluster-15126.104028	2.12667	0	3.80333	0	1.21979	0	K14489	arabidopsis histidine kinase 38020 (cytokinin receptor)	EC:2.7.13.3
Plant-hormone signaling	Cluster-15126.251984	2.35	0	3.89	0	1.1054	0	K14489	arabidopsis histidine kinase 38020 (cytokinin receptor)	EC:2.7.13.3
Plant-hormone signaling	Cluster-15126.168379	2.05	3.44667	5.38333	0	1.7641	1.00553	K14489	arabidopsis histidine kinase 38020 (cytokinin receptor)	EC:2.7.13.3
Plant-hormone signaling	Cluster-15126.92771	5.76333	20.9867	9.73333	1.8947	1.12865	0	K14489	arabidopsis histidine kinase 38020 (cytokinin receptor)	EC:2.7.13.3
Plant-hormone signaling	Cluster-15126.140087	5.23333	6.67667	10.56	0	1.38253	1.02296	K14489	arabidopsis histidine kinase 38020 (cytokinin receptor)	EC:2.7.13.3
Plant-hormone signaling	Cluster-15126.156617	7.49667	0	12.5467	0	1.10533	0	K14489	arabidopsis histidine kinase 38020 (cytokinin receptor)	EC:2.7.13.3
Plant-hormone signaling	Cluster-15126.140088	7.59667	0	12.6033	0	1.10054	0	K14489	arabidopsis histidine kinase 38020 (cytokinin receptor)	EC:2.7.13.3
Plant-hormone signaling	Cluster-15126.218597	10.8	14.04	23.5433	0	1.48096	1.0958	K14489	arabidopsis histidine kinase 38020 (cytokinin receptor)	EC:2.7.13.3
Plant-hormone signaling	Cluster-15126.165664	5.22	11.28	0	1.13453	0	0	K14489	arabidopsis histidine kinase 38020 (cytokinin receptor)	EC:2.7.13.3
Plant-hormone signaling	Cluster-15126.187861	6.55	15.3767	0	1.23582	0	0	K14489	arabidopsis histidine kinase 38020 (cytokinin receptor)	EC:2.7.13.3
Plant-hormone signaling	Cluster-15126.141373	10.03	23.3367	0	1.23033	0	0	K14489	arabidopsis histidine kinase 38020 (cytokinin receptor)	EC:2.7.13.3
Plant-hormone signaling	Cluster-15126.162077	9.51	24.11	0	1.35439	0	0	K14489	arabidopsis histidine kinase 38020 (cytokinin receptor)	EC:2.7.13.3
Plant-hormone signaling	Cluster-15126.110695	0	4.97	10.5167	0	0	1.43313	K14489	arabidopsis histidine kinase 38020 (cytokinin receptor)	EC:2.7.13.3
Plant-hormone signaling	Cluster-15126.149619	5.56	7.41333	13.6467	0	1.66768	1.24023	K14489	arabidopsis histidine kinase 38020 (cytokinin receptor)	EC:2.7.13.3
Plant-hormone signaling	Cluster-15126.140978	7.92333	26.0167	14.28	1.72231	1.20807	0	K14489	arabidopsis histidine kinase 38020 (cytokinin receptor)	EC:2.7.13.3
Plant-hormone signaling	Cluster-15126.149618	0	2.99667	4.66667	0	0	1.012	K14489	arabidopsis histidine kinase 38020 (cytokinin receptor)	EC:2.7.13.3
Plant-hormone signaling	Cluster-15126.18380	1.84667	1.40333	0	0	-8.04249	-7.66285	K14489	arabidopsis histidine kinase 38020 (cytokinin receptor)	EC:2.7.13.3
Plant-hormone signaling	Cluster-15126.73971	1.08333	0	0	0	-6.86523	0	K14489	arabidopsis histidine kinase 38020 (cytokinin receptor)	EC:2.7.13.3
Plant-hormone signaling	Cluster-15126.262601	9.67667	0	0.206667	0	-5.22134	0	K14489	arabidopsis histidine kinase 38020 (cytokinin receptor)	EC:2.7.13.3
Plant-hormone signaling	Cluster-15126.76838	9.3	0.15	0.51	-5.9143	-3.79821	0	K14489	arabidopsis histidine kinase 38020 (cytokinin receptor)	EC:2.7.13.3
Plant-hormone signaling	Cluster-15126.212750	8.35	6.03667	0.52	0	-3.73992	-3.29024	K14489	arabidopsis histidine kinase 38020 (cytokinin receptor)	EC:2.7.13.3
Plant-hormone signaling	Cluster-15126.268853	5.43333	2.10667	0.596667	-1.37461	-2.82609	0	K14489	arabidopsis histidine kinase 38020 (cytokinin receptor)	EC:2.7.13.3
Plant-hormone signaling	Cluster-15126.212594	4.32333	4.55	0.726667	0	-2.15513	-2.24216	K14489	arabidopsis histidine kinase 38020 (cytokinin receptor)	EC:2.7.13.3
Plant-hormone signaling	Cluster-15126.67732	15.6967	14.88	1.26333	0	-3.26999	-3.18058	K14489	arabidopsis histidine kinase 38020 (cytokinin receptor)	EC:2.7.13.3
Plant-hormone signaling	Cluster-15126.255493	8.75	6.22333	1.29333	0	-2.41936	-1.8988	K14489	arabidopsis histidine kinase 38020 (cytokinin receptor)	EC:2.7.13.3
Plant-hormone signaling	Cluster-15126.98962	19.6833	3.20333	5.27	-2.60312	-1.52205	1.09577	K14489	arabidopsis histidine kinase 38020 (cytokinin receptor)	EC:2.7.13.3
Plant-hormone signaling	Cluster-15126.251017	3.87667	4.39333	0	0	-6.49056	-6.66615	K14489	arabidopsis histidine kinase 38020 (cytokinin receptor)	EC:2.7.13.3
Plant-hormone signaling	Cluster-15126.254774	9.1	2.96	0.0633333	-1.61248	-6.76579	-5.13796	K14489	arabidopsis histidine kinase 38020 (cytokinin receptor)	EC:2.7.13.3
Plant-hormone signaling	Cluster-15126.47601	9.04	2.20667	0.07	-2.04756	-6.423	0	K14489	arabidopsis histidine kinase 38020 (cytokinin receptor)	EC:2.7.13.3
Plant-hormone signaling	Cluster-15126.63051	6.05333	2.51667	0.0733333	-1.24896	-6.08679	-4.82108	K14489	arabidopsis histidine kinase 38020 (cytokinin receptor)	EC:2.7.13.3
Plant-hormone signaling	Cluster-15126.249034	3.33667	0.0633333	0.0866667	-6.12163	-4.90049	0	K14489	arabidopsis histidine kinase 38020 (cytokinin receptor)	EC:2.7.13.3
Plant-hormone signaling	Cluster-15126.111386	1.88	0	0.113333	0	-3.63357	0	K14489	arabidopsis histidine kinase 38020 (cytokinin receptor)	EC:2.7.13.3
Plant-hormone signaling	Cluster-15126.38243	9.04	1.57667	0.116667	-2.50868	-5.77529	0	K14489	arabidopsis histidine kinase 38020 (cytokinin receptor)	EC:2.7.13.3
Plant-hormone signaling	Cluster-15126.230826	3.20333	1.12667	0.133333	-1.50478	-4.21715	0	K14489	arabidopsis histidine kinase 38020 (cytokinin receptor)	EC:2.7.13.3
Plant-hormone signaling	Cluster-15126.257661	10.0367	2.95	0.316667	-1.73655	-4.57612	-2.82767	K14489	arabidopsis histidine kinase 38020 (cytokinin receptor)	EC:2.7.13.3
Plant-hormone signaling	Cluster-15126.214286	5.82333	1.14667	0.363333	-2.32509	-3.58559	0	K14489	arabidopsis histidine kinase 38020 (cytokinin receptor)	EC:2.7.13.3
Plant-hormone signaling	Cluster-15126.255235	6.89667	0.376667	0.386667	-4.24557	-3.7523	0	K14489	arabidopsis histidine kinase 38020 (cytokinin receptor)	EC:2.7.13.3
Plant-hormone signaling	Cluster-15126.253537	9.80667	2.32	0.403333	-2.07179	-4.25301	0	K14489	arabidopsis histidine kinase 38020 (cytokinin receptor)	EC:2.7.13.3
Plant-hormone signaling	Cluster-15126.66286	7.84	0	0.46	-6.86366	-3.69216	0	K14489	arabidopsis histidine kinase 38020 (cytokinin receptor)	EC:2.7.13.3
Plant-hormone signaling	Cluster-15126.51309	8.81667	2.15667	0.506667	-2.01656	-3.82135	0	K14489	arabidopsis histidine kinase 38020 (cytokinin receptor)	EC:2.7.13.3
Plant-hormone signaling	Cluster-15126.67649	8.26667	10.7667	0.51	0	-3.59333	-3.98922	K14489	arabidopsis histidine kinase 38020 (cytokinin receptor)	EC:2.7.13.3
Plant-hormone signaling	Cluster-15126.253604	8.78333	0.37	0.666667	-4.61404	-3.31014	0	K14489	arabidopsis histidine kinase 38020 (cytokinin receptor)	EC:2.7.13.3
Plant-hormone signaling	Cluster-15126.233381	9.99333	2.04	0.81	-2.24345	-3.20941	0	K14489	arabidopsis histidine kinase 38020 (cytokinin receptor)	EC:2.7.13.3
Plant-hormone signaling	Cluster-15126.199776	12.04	3.41	0.81	-1.82526	-3.5281	-1.68764	K14489	arabidopsis histidine kinase 38020 (cytokinin receptor)	EC:2.7.13.3
Plant-hormone signaling	Cluster-15126.51711	8.49	1.24667	2.71333	-2.76677	-1.28919	1.49335	K14489	arabidopsis histidine kinase 38020 (cytokinin receptor)	EC:2.7.13.3
Plant-hormone signaling	Cluster-15126.76839	11.1133	1.69333	4.62333	-2.696	0	1.82082	K14489	arabidopsis histidine kinase 38020 (cytokinin receptor)	EC:2.7.13.3
Plant-hormone signaling	Cluster-15126.51710	20.2733	5	5.10333	-2.00799	-1.63809	0	K14489	arabidopsis histidine kinase 38020 (cytokinin receptor)	EC:2.7.13.3
Plant-hormone signaling	Cluster-15126.46009	27.03	4.61	10.0133	-2.53357	-1.05899	1.48978	K14489	arabidopsis histidine kinase 38020 (cytokinin receptor)	EC:2.7.13.3
Plant-hormone signaling	Cluster-15126.245885	6.54667	1.49	0	-2.11062	-7.72774	0	K14489	arabidopsis histidine kinase 38020 (cytokinin receptor)	EC:2.7.13.3
Plant-hormone signaling	Cluster-15126.236026	5.15	0.94	0.0566667	-2.43116	-6.0814	0	K14489	arabidopsis histidine kinase 38020 (cytokinin receptor)	EC:2.7.13.3
Plant-hormone signaling	Cluster-15126.241724	3.66	0.06	0.113333	-5.76215	-4.56645	0	K14489	arabidopsis histidine kinase 38020 (cytokinin receptor)	EC:2.7.13.3
Plant-hormone signaling	Cluster-15126.67730	8.44	6.03667	0.6	0	-3.40282	-2.9221	K14489	arabidopsis histidine kinase 38020 (cytokinin receptor)	EC:2.7.13.3
Plant-hormone signaling	Cluster-15126.88208	12.21	12.0133	2.13333	0	-2.17032	-2.14712	K14489	arabidopsis histidine kinase 38020 (cytokinin receptor)	EC:2.7.13.3
Plant-hormone signaling	Cluster-15126.212595	18.6633	15.12	3.3	0	-2.13825	-1.83387	K14489	arabidopsis histidine kinase 38020 (cytokinin receptor)	EC:2.7.13.3
Plant-hormone signaling	Cluster-15126.193696	19	16.6933	3.98	0	-1.88363	-1.70093	K14489	arabidopsis histidine kinase 38020 (cytokinin receptor)	EC:2.7.13.3
Plant-hormone signaling	Cluster-15126.212593	1.86	0.56	0	-1.70152	0	0	K14489	arabidopsis histidine kinase 38020 (cytokinin receptor)	EC:2.7.13.3
Plant-hormone signaling	Cluster-15126.61929	2.69333	0.833333	0	-1.7092	0	0	K14489	arabidopsis histidine kinase 38020 (cytokinin receptor)	EC:2.7.13.3
Plant-hormone signaling	Cluster-15126.219493	3.77333	1.83667	0	-1.05823	0	0	K14489	arabidopsis histidine kinase 38020 (cytokinin receptor)	EC:2.7.13.3
Plant-hormone signaling	Cluster-15126.219495	0	2.33333	0.42	0	0	-2.03443	K14489	arabidopsis histidine kinase 38020 (cytokinin receptor)	EC:2.7.13.3
Plant-hormone signaling	Cluster-15126.36988	0	1.44	0.186667	0	0	-2.62691	K14489	arabidopsis histidine kinase 38020 (cytokinin receptor)	EC:2.7.13.3
Plant-hormone signaling	Cluster-15126.252757	0	4.74667	0	0	0	-6.09679	K14489	arabidopsis histidine kinase 38020 (cytokinin receptor)	EC:2.7.13.3
Plant-hormone signaling	Cluster-15126.84974	0	1.34667	12.1333	0	0	3.59738	K14489	arabidopsis histidine kinase 38020 (cytokinin receptor)	EC:2.7.13.3
Plant-hormone signaling	Cluster-15126.227844	4.19333	1.50333	0	-1.47272	-8.25223	-6.76414	K14490	histidine-containing phosphotransfer peotein
Plant-hormone signaling	Cluster-15126.236233	19.1367	0	0	0	-6.27064	0	K14490	histidine-containing phosphotransfer peotein
Plant-hormone signaling	Cluster-15126.34574	2.41333	0.726667	0.0366667	-1.7007	-6.12707	0	K14490	histidine-containing phosphotransfer peotein
Plant-hormone signaling	Cluster-15126.224249	5.12667	3.03333	0.183333	0	-4.40931	-3.63701	K14490	histidine-containing phosphotransfer peotein
Plant-hormone signaling	Cluster-15126.246552	12.9767	3.02	0.296667	-2.07836	-5.11965	-3.02517	K14490	histidine-containing phosphotransfer peotein
Plant-hormone signaling	Cluster-15126.187230	36.8767	6.52333	0.346667	-2.48481	-6.33798	-3.83446	K14490	histidine-containing phosphotransfer peotein
Plant-hormone signaling	Cluster-15126.187229	12.6233	4.56667	0.38	-1.45178	-4.65742	-3.18948	K14490	histidine-containing phosphotransfer peotein
Plant-hormone signaling	Cluster-15126.261143	21.1867	8.42667	0.91	-1.31663	-4.24216	-2.91015	K14490	histidine-containing phosphotransfer peotein
Plant-hormone signaling	Cluster-15126.5727	1.02333	1.06667	2.68333	0	1.76487	1.71012	K14490	histidine-containing phosphotransfer peotein
Plant-hormone signaling	Cluster-15126.5728	1.45667	1.31333	2.96	0	1.37383	1.56831	K14490	histidine-containing phosphotransfer peotein
Plant-hormone signaling	Cluster-15126.178033	2.89	1.36667	3.70667	-1.07198	0	1.80622	K14490	histidine-containing phosphotransfer peotein
Plant-hormone signaling	Cluster-15126.245162	14.3933	5.01333	4.13333	-1.50436	-1.43805	0	K14490	histidine-containing phosphotransfer peotein
Plant-hormone signaling	Cluster-15126.227457	53.89	22.5667	65.83	-1.2538	0	1.90855	K14490	histidine-containing phosphotransfer peotein
Plant-hormone signaling	Cluster-15126.128208	0.2	0	9.22	0	5.92219	9.07648	K14490	histidine-containing phosphotransfer peotein
Plant-hormone signaling	Cluster-15126.98787	0	0.12	1.09333	0	7.03035	3.55784	K14490	histidine-containing phosphotransfer peotein
Plant-hormone signaling	Cluster-15126.120388	6.60667	6.84	29.02	0	2.50278	2.44966	K14490	histidine-containing phosphotransfer peotein
Plant-hormone signaling	Cluster-15126.195735	29.73	30.19	86.86	0	1.85876	1.89033	K14490	histidine-containing phosphotransfer peotein
Plant-hormone signaling	Cluster-15126.84126	1.66	7.69667	1.28333	2.24006	0	-2.22082	K14491	two-component response regulator ARR-B family
Plant-hormone signaling	Cluster-15126.72591	0.0966667	1.03333	0	3.36863	0	-6.64507	K14491	two-component response regulator ARR-B family
Plant-hormone signaling	Cluster-15126.94643	16.69	15.39	1.11	0	-3.52138	-3.40264	K14491	two-component response regulator ARR-B family
Plant-hormone signaling	Cluster-15126.100111	0.263333	1.99333	2.19333	2.87759	3.36301	0	K14491	two-component response regulator ARR-B family
Plant-hormone signaling	Cluster-15126.241535	0.05	0	2.60667	0	6.44958	0	K14491	two-component response regulator ARR-B family
Plant-hormone signaling	Cluster-15126.235701	21.03	0	7.44333	0	-1.13784	0	K14491	two-component response regulator ARR-B family
Plant-hormone signaling	Cluster-15126.156434	11.2933	0	18.25	0	1.0596	0	K14491	two-component response regulator ARR-B family
Plant-hormone signaling	Cluster-15126.14240	1.09	1.13667	0.0566667	0	-3.91964	-3.996	K14491	two-component response regulator ARR-B family
Plant-hormone signaling	Cluster-15126.30338	1.92667	2.38333	0.38	0	-1.97987	-2.29464	K14491	two-component response regulator ARR-B family
Plant-hormone signaling	Cluster-15126.216544	11.4067	15.21	0.696667	0	-3.71188	-4.08214	K14491	two-component response regulator ARR-B family
Plant-hormone signaling	Cluster-15126.96772	6.30333	1.67333	1.19667	-1.90693	-2.01749	0	K14491	two-component response regulator ARR-B family
Plant-hormone signaling	Cluster-15126.58327	7.32667	1.29333	1.46667	-2.48562	-1.95005	0	K14491	two-component response regulator ARR-B family
Plant-hormone signaling	Cluster-15126.237734	2.25333	0.4	1.48667	-2.5127	0	2.30458	K14491	two-component response regulator ARR-B family
Plant-hormone signaling	Cluster-15126.84913	19.86	3.52333	4.82	-2.47388	-1.67316	0	K14491	two-component response regulator ARR-B family
Plant-hormone signaling	Cluster-15126.89275	0	2.37	0.133333	0	0	-3.82193	K14491	two-component response regulator ARR-B family
Plant-hormone signaling	Cluster-15126.238204	0	1.48	0.29	0	0	-2.03415	K14491	two-component response regulator ARR-B family
Plant-hormone signaling	Cluster-17283.3	1.94	0.04	0.0266667	-5.92192	-5.59376	0	K14491	two-component response regulator ARR-B family
Plant-hormone signaling	Cluster-15126.84646	2.67	0	0.486667	0	-2.10504	0	K14491	two-component response regulator ARR-B family
Plant-hormone signaling	Cluster-15126.171977	5.56	7.89333	1.16667	0	-1.89759	-2.40671	K14491	two-component response regulator ARR-B family
Plant-hormone signaling	Cluster-15126.125722	3.51	0	8.34333	0	1.6205	0	K14491	two-component response regulator ARR-B family
Plant-hormone signaling	Cluster-15126.157092	0	1.78333	3	0	0	1.12008	K14491	two-component response regulator ARR-B family
Plant-hormone signaling	Cluster-15126.79850	2.18333	0	0	0	-6.71998	0	K14491	two-component response regulator ARR-B family
Plant-hormone signaling	Cluster-15126.233064	13.3667	0	3.98333	0	-1.37631	0	K14491	two-component response regulator ARR-B family
Plant-hormone signaling	Cluster-15126.29006	0	0.226667	1.09667	0	0	2.73991	K14491	two-component response regulator ARR-B family
Plant-hormone signaling	Cluster-15126.212658	4.42667	10.77	26.76	1.2915	2.9669	1.69133	K14491	two-component response regulator ARR-B family
Plant-hormone signaling	Cluster-15126.64174	4.04333	2.31333	0.316667	0	-3.26268	-2.46555	K14491	two-component response regulator ARR-B family
Plant-hormone signaling	Cluster-15126.104675	2.34	6.01333	0.65	1.3792	-1.50127	-2.86838	K14491	two-component response regulator ARR-B family
Plant-hormone signaling	Cluster-15126.269009	4.56	7.65333	16.88	0	2.26043	1.50637	K14491	two-component response regulator ARR-B family
Plant-hormone signaling	Cluster-15126.224776	6.88333	0.61	0	-3.52056	0	0	K14491	two-component response regulator ARR-B family
Plant-hormone signaling	Cluster-15126.139723	0.203333	0.69	1.44333	0	3.17104	1.4413	K14491	two-component response regulator ARR-B family
Plant-hormone signaling	Cluster-15126.177776	5.31333	0	1.99333	0	-1.04162	0	K14491	two-component response regulator ARR-B family
Plant-hormone signaling	Cluster-15126.206584	14.05	4.04	2.11333	-1.78101	-2.36621	0	K14491	two-component response regulator ARR-B family
Plant-hormone signaling	Cluster-15126.197842	10.42	2.66667	3.45667	-1.95153	-1.22519	0	K14491	two-component response regulator ARR-B family
Plant-hormone signaling	Cluster-15126.155668	1.4	1.76	4.77333	0	2.17771	1.81832	K14491	two-component response regulator ARR-B family
Plant-hormone signaling	Cluster-15126.203119	24.8233	11.4833	4.91333	-1.10023	-1.98106	0	K14491	two-component response regulator ARR-B family
Plant-hormone signaling	Cluster-15126.187661	2.99667	2.18333	6.54333	0	1.49307	1.95067	K14491	two-component response regulator ARR-B family
Plant-hormone signaling	Cluster-15126.81916	47.2967	13.19	6.70667	-1.86631	-2.46062	0	K14491	two-component response regulator ARR-B family
Plant-hormone signaling	Cluster-15126.228368	4.88333	0	9.37667	0	1.31838	0	K14491	two-component response regulator ARR-B family
Plant-hormone signaling	Cluster-15126.80575	9.90667	4.48	9.47667	-1.13652	0	1.44714	K14491	two-component response regulator ARR-B family
Plant-hormone signaling	Cluster-15126.107851	39.01	13.6967	9.88333	-1.49339	-1.6169	0	K14491	two-component response regulator ARR-B family
Plant-hormone signaling	Cluster-15126.108142	6.49333	7.02667	11.3833	0	1.16627	1.05952	K14491	two-component response regulator ARR-B family
Plant-hormone signaling	Cluster-15126.228370	5.67667	4.22333	12.82	0	1.54392	1.96423	K14491	two-component response regulator ARR-B family
Plant-hormone signaling	Cluster-15126.103122	6.33333	4.38	12.95	0	1.39444	1.93039	K14491	two-component response regulator ARR-B family
Plant-hormone signaling	Cluster-15126.155670	10.5167	5.82	16.34	0	1.00006	1.8604	K14491	two-component response regulator ARR-B family
Plant-hormone signaling	Cluster-15126.86240	0	0.723333	1.64667	0	0	1.52768	K14491	two-component response regulator ARR-B family
Plant-hormone signaling	Cluster-15126.140574	0	7.24667	17.6767	0	0	1.64612	K14491	two-component response regulator ARR-B family
Plant-hormone signaling	Cluster-15126.88513	0.63	1.81333	0.436667	1.52623	0	-1.66485	K14491	two-component response regulator ARR-B family
Plant-hormone signaling	Cluster-15126.139722	0	1.94667	4.92	0	0	1.68727	K14491	two-component response regulator ARR-B family
Plant-hormone signaling	Cluster-15126.113390	0	6.70333	10.4167	0	0	1.00137	K14491	two-component response regulator ARR-B family
Plant-hormone signaling	Cluster-15126.277525	4.02333	0.07	0	-5.78677	-6.42105	0	K14491	two-component response regulator ARR-B family
Plant-hormone signaling	Cluster-15126.256158	0	2.65	5.50333	0	0	1.41889	K14491	two-component response regulator ARR-B family
Plant-hormone signaling	Cluster-15126.183207	6.06333	3.88	10.7033	0	1.18592	1.83015	K14491	two-component response regulator ARR-B family
Plant-hormone signaling	Cluster-15126.172989	5.16	8.09333	17.12	0	2.09523	1.44221	K14491	two-component response regulator ARR-B family
Plant-hormone signaling	Cluster-15126.222902	5.99667	0.0766667	0.576667	-6.23958	-2.93588	0	K14491	two-component response regulator ARR-B family
Plant-hormone signaling	Cluster-15126.96072	4.18	4.21333	0.846667	0	-1.94721	-1.96422	K14491	two-component response regulator ARR-B family
Plant-hormone signaling	Cluster-15126.84099	4.32	1.56667	1.58333	-1.44566	-1.08301	0	K14491	two-component response regulator ARR-B family
Plant-hormone signaling	Cluster-15126.84098	10.1567	5.46333	1.61667	0	-2.28473	-1.38836	K14491	two-component response regulator ARR-B family
Plant-hormone signaling	Cluster-15126.78063	5.41667	3.97	0.846667	0	-2.31994	-1.88167	K14491	two-component response regulator ARR-B family
Plant-hormone signaling	Cluster-15126.227708	3.45667	0.923333	0.96	-1.88492	-1.48217	0	K14491	two-component response regulator ARR-B family
Plant-hormone signaling	Cluster-15126.222996	11.97	4.68667	1.24333	-1.34636	-2.90092	0	K14491	two-component response regulator ARR-B family
Plant-hormone signaling	Cluster-15126.220451	7.82333	2.46333	1.62667	-1.64624	-1.89415	0	K14491	two-component response regulator ARR-B family
Plant-hormone signaling	Cluster-15126.82907	2.69	8.25	6.08333	1.64636	1.55541	0	K14491	two-component response regulator ARR-B family
Plant-hormone signaling	Cluster-15126.191036	7.12	4.80667	0	0	-8.12641	-7.56479	K14491	two-component response regulator ARR-B family
Plant-hormone signaling	Cluster-15126.90107	1.95667	3.22333	0.1	0	-3.90961	-4.62507	K14491	two-component response regulator ARR-B family
Plant-hormone signaling	Cluster-15126.168287	5	7.52	0.533333	0	-2.82455	-3.42327	K14491	two-component response regulator ARR-B family
Plant-hormone signaling	Cluster-15126.100084	10.88	29.9333	1.37	1.47778	-2.6233	-4.08484	K14491	two-component response regulator ARR-B family
Plant-hormone signaling	Cluster-15126.266128	8.09	7.26	2.72333	0	-1.19926	-1.03572	K14491	two-component response regulator ARR-B family
Plant-hormone signaling	Cluster-15126.202605	64.63	55.92	12.44	0	-2.00719	-1.79772	K14491	two-component response regulator ARR-B family
Plant-hormone signaling	Cluster-15126.94647	3.18	0.416667	0	-2.92925	0	0	K14491	two-component response regulator ARR-B family
Plant-hormone signaling	Cluster-15126.94646	0	4.21667	6.85333	0	0	1.05996	K14491	two-component response regulator ARR-B family
Plant-hormone signaling	Cluster-15126.84528	0.266667	2.66333	0	3.44689	0	-8.00725	K14491	two-component response regulator ARR-B family
Plant-hormone signaling	Cluster-15126.201248	1.17667	0.2	0.26	-2.56724	-1.88647	0	K14491	two-component response regulator ARR-B family
Plant-hormone signaling	Cluster-15126.211916	18.7567	2.66	1.43667	-2.80057	-3.34217	0	K14491	two-component response regulator ARR-B family
Plant-hormone signaling	Cluster-15126.82906	1.20333	2.72	2.61	1.19804	1.48215	0	K14491	two-component response regulator ARR-B family
Plant-hormone signaling	Cluster-15126.219092	12.9767	1.80333	2.93	-2.83332	-1.77316	1.07356	K14491	two-component response regulator ARR-B family
Plant-hormone signaling	Cluster-15126.95316	27.1233	6.15	7.55667	-2.12039	-1.47953	0	K14491	two-component response regulator ARR-B family
Plant-hormone signaling	Cluster-15126.281914	3.78	0.27	0	-3.77288	0	0	K14491	two-component response regulator ARR-B family
Plant-hormone signaling	Cluster-15126.127386	0	2.96667	4.92	0	0	1.08983	K14491	two-component response regulator ARR-B family
Plant-hormone signaling	Cluster-15126.84529	0.536667	1.84333	0.116667	1.81495	0	-3.54141	K14491	two-component response regulator ARR-B family
Plant-hormone signaling	Cluster-15126.50224	0.75	3.88	0.863333	2.38281	0	-1.80206	K14491	two-component response regulator ARR-B family
Plant-hormone signaling	Cluster-15126.261720	5.49667	6.54333	1.54333	0	-1.4721	-1.71841	K14491	two-component response regulator ARR-B family
Plant-hormone signaling	Cluster-15126.218456	7.46667	7.16667	2.06667	0	-1.47371	-1.41384	K14491	two-component response regulator ARR-B family
Plant-hormone signaling	Cluster-15126.148572	16.32	14.5167	30.9167	0	1.28909	1.45502	K14491	two-component response regulator ARR-B family
Plant-hormone signaling	Cluster-15126.136438	23.85	22.6467	38.7733	0	1.05802	1.13606	K14491	two-component response regulator ARR-B family
Plant-hormone signaling	Cluster-15126.93835	4.63	5.00667	12.6333	0	1.80889	1.70282	K14491	two-component response regulator ARR-B family
Plant-hormone signaling	Cluster-15126.131027	4.62333	5.89333	1.41667	0	-1.36179	-1.70641	K14492	two-component response regulator ARR-A family
Plant-hormone signaling	Cluster-15126.151184	11.4867	18.1833	4.16	0	-1.10041	-1.76221	K14492	two-component response regulator ARR-A family
Plant-hormone signaling	Cluster-15126.131030	14.3133	26.1033	4.76333	0	-1.22121	-2.08864	K14492	two-component response regulator ARR-A family
Plant-hormone signaling	Cluster-15126.151183	0	3.08333	0.81	0	0	-1.56196	K14492	two-component response regulator ARR-A family
Plant-hormone signaling	Cluster-15126.83697	0	10.2133	3.10333	0	0	-1.33143	K14492	two-component response regulator ARR-A family
Plant-hormone signaling	Cluster-15126.172480	0	20.63	7.43333	0	0	-1.10747	K14492	two-component response regulator ARR-A family
Plant-hormone signaling	Cluster-15126.263834	2.96	1.36	0	-1.09132	-7.17606	0	K14492	two-component response regulator ARR-A family
Plant-hormone signaling	Cluster-15126.19636	0	1.19	0	7.27385	0	-6.89047	K14492	two-component response regulator ARR-A family
Plant-hormone signaling	Cluster-15126.33066	4.23	3.20667	0.4	0	-3.10432	-2.69373	K14492	two-component response regulator ARR-A family
Plant-hormone signaling	Cluster-15126.262987	7.53333	3.7	0.486667	-1.01042	-3.55734	-2.53089	K14492	two-component response regulator ARR-A family
Plant-hormone signaling	Cluster-15126.3413	2.74333	8.52333	4.35667	1.65182	1.03543	0	K14492	two-component response regulator ARR-A family
Plant-hormone signaling	Cluster-15126.234287	0	0.663333	1.86	0	0	1.8695	K14492	two-component response regulator ARR-A family
Plant-hormone signaling	Cluster-15126.62274	10.9933	18.5933	0.54	0	-4.0041	-4.76511	K14492	two-component response regulator ARR-A family
Plant-hormone signaling	Cluster-15126.172708	5.01333	4.98	9.26	0	1.25569	1.26308	K14492	two-component response regulator ARR-A family
Plant-hormone signaling	Cluster-12338.0	0.543333	0	1.76667	0	2.01974	0	K14492	two-component response regulator ARR-A family
Plant-hormone signaling	Cluster-15126.134262	0.65	1.83	20.84	1.51266	5.37269	3.87681	K14492	two-component response regulator ARR-A family
Plant-hormone signaling	Cluster-15126.208309	5.35333	10.3333	0.573333	0	-2.84995	-3.79479	K14493	gibberellin receptor GID1	EC:3.-.-.-
Plant-hormone signaling	Cluster-15126.41857	12.79	7.47	1.20667	0	-3.04548	-2.27318	K14493	gibberellin receptor GID1	EC:3.-.-.-
Plant-hormone signaling	Cluster-15126.166468	3.85333	2.44	6.46667	0	1.10953	1.7719	K14493	gibberellin receptor GID1	EC:3.-.-.-
[truncated: 709 more rows]

## Sheet: Supplementary Table 5
Supplementary Table 5. Differentially expressed MYB/MYB-related and bHLH transcription factors in H. syriacus petals.
D1 vs D2
ID	Family	Classification	D1	D2	log2FoldChange	pvalue	padj	regulated	KEGG	NR	Swissprot	Tremble	KOG	GO	Pfam
Cluster-15126.46532	bHLH	bHLH	9.37333	0	-10.0752	2.96785e-17	6.74107e-16	down	K13422 transcription factor MYC2 | (RefSeq) transcription factor bHLH14-like (A)	PREDICTED: transcription factor bHLH14-like [Gossypium raimondii]	MYC2_ARATH RecName: Full=Transcription factor MYC2; Short=AtMYC2; AltName: Full=Basic helix-loop-helix protein 6; Short=AtbHLH6; Short=bHLH 6; AltName: Full=Protein JASMONATE INSENSITIVE 1; AltName: Full=R-homologous Arabidopsis protein 1; Short=RAP-1; AltName: Full=Transcription factor EN 38; AltName: Full=Z-box binding factor 1 protein; AltName: Full=bHLH transcription factor bHLH006; AltName: …	A0A1U8K594_GOSHI SubName: Full=transcription factor MYC2-like {ECO:0000313|RefSeq:XP_016695799.1};	--	GO:0005634,nucleus; GO:0003677,DNA binding; GO:0003700,DNA-binding transcription factor activity; GO:0046983,protein dimerization activity; GO:0043565,sequence-specific DNA binding; GO:0009738,abscisic acid-activated signaling pathway; GO:0009963,positive regulation of flavonoid biosynthetic process; GO:0045893,positive regulation of transcription, DNA-templated; GO:2000068,regulation of defense …	Herpesvirus UL25 family
Cluster-15126.64289	bHLH	bHLH	30.9967	0	-9.98463	6.35296e-17	1.40409e-15	down	K18878 BHLH transcription factor Upa20 | (RefSeq) Upa20; transcription factor bHLH137-like (A)	PREDICTED: transcription factor bHLH137-like [Gossypium arboreum]	BH137_ARATH RecName: Full=Transcription factor bHLH137; AltName: Full=Basic helix-loop-helix protein 137; Short=AtbHLH137; Short=bHLH 137; AltName: Full=Transcription factor EN 89; AltName: Full=bHLH transcription factor bHLH137;	A0A0B0N1M1_GOSAR SubName: Full=Transcription factor protein {ECO:0000313|EMBL:KHG05669.1};	--	GO:0005634,nucleus; GO:0003677,DNA binding; GO:0003700,DNA-binding transcription factor activity; GO:0046983,protein dimerization activity; GO:0009739,response to gibberellin; GO:0006351,transcription, DNA-templated	Helix-loop-helix DNA-binding domain
Cluster-15126.89080	bHLH	bHLH	35.7767	0	-9.95657	8.55702e-17	1.87294e-15	down	K16190 glucuronokinase [EC:2.7.1.43] | (RefSeq) transcription factor ABORTED MICROSPORES-like (A)	PREDICTED: transcription factor bHLH61-like [Gossypium arboreum]	BH093_ARATH RecName: Full=Transcription factor bHLH93; AltName: Full=Basic helix-loop-helix protein 93; Short=AtbHLH93; Short=bHLH 93; AltName: Full=Transcription factor EN 47; AltName: Full=bHLH transcription factor bHLH093;	A0A0B0MTP5_GOSAR SubName: Full=Transcription factor bHLH93-like protein {ECO:0000313|EMBL:KHG02849.1};	--	GO:0005634,nucleus; GO:0003677,DNA binding; GO:0003700,DNA-binding transcription factor activity; GO:0046983,protein dimerization activity; GO:0045487,gibberellin catabolic process; GO:0007275,multicellular organism development; GO:0010371,regulation of gibberellin biosynthetic process; GO:0006351,transcription, DNA-templated	Helix-loop-helix DNA-binding domain
Cluster-15126.86419	bHLH	bHLH	9.98	0.0166667	-9.12994	1.97566e-14	3.57561e-13	down	K13422 transcription factor MYC2 | (RefSeq) transcription factor MYC2 (A)	PREDICTED: transcription factor bHLH91-like [Gossypium hirsutum]	BH091_ARATH RecName: Full=Transcription factor bHLH91; AltName: Full=Basic helix-loop-helix protein 91; Short=AtbHLH91; Short=bHLH 91; AltName: Full=Transcription factor EN 25; AltName: Full=bHLH transcription factor bHLH091;	A0A1U8IZB5_GOSHI SubName: Full=transcription factor bHLH91-like {ECO:0000313|RefSeq:XP_016681703.1};	--	GO:0005634,nucleus; GO:0003677,DNA binding; GO:0003700,DNA-binding transcription factor activity; GO:0046983,protein dimerization activity; GO:0048658,anther wall tapetum development; GO:0052543,callose deposition in cell wall; GO:0009555,pollen development; GO:0006355,regulation of transcription, DNA-templated; GO:0006351,transcription, DNA-templated	Helix-loop-helix DNA-binding domain
Cluster-15126.251356	bHLH	bHLH	6.40333	0	-8.92071	1.7318e-13	2.86389e-12	down	K13422 transcription factor MYC2 | (RefSeq) transcription factor MYC2-like (A)	PREDICTED: transcription factor bHLH93-like [Gossypium raimondii]	BH093_ARATH RecName: Full=Transcription factor bHLH93; AltName: Full=Basic helix-loop-helix protein 93; Short=AtbHLH93; Short=bHLH 93; AltName: Full=Transcription factor EN 47; AltName: Full=bHLH transcription factor bHLH093;	A0A0D2US52_GOSRA SubName: Full=Uncharacterized protein {ECO:0000313|EMBL:KJB58785.1};	--	GO:0005634,nucleus; GO:0003677,DNA binding; GO:0003700,DNA-binding transcription factor activity; GO:0046983,protein dimerization activity; GO:0045487,gibberellin catabolic process; GO:0007275,multicellular organism development; GO:0010371,regulation of gibberellin biosynthetic process; GO:0006351,transcription, DNA-templated	Helix-loop-helix DNA-binding domain
Cluster-15126.118359	bHLH	bHLH	3.24	0	-8.86217	2.87628e-13	4.66005e-12	down	K20558 transcription factor SPEECHLESS | (RefSeq) transcription factor SPEECHLESS (A)	Transcription factor bHLH57 -like protein [Gossypium arboreum]	BH067_ARATH RecName: Full=Transcription factor bHLH67; AltName: Full=Basic helix-loop-helix protein 67; Short=AtbHLH67; Short=bHLH 67; AltName: Full=Transcription factor EN 11; AltName: Full=bHLH transcription factor bHLH067;	A0A0B0M6X7_GOSAR SubName: Full=Transcription factor bHLH57-like protein {ECO:0000313|EMBL:KHF97772.1};	--	GO:0005634,nucleus; GO:0003677,DNA binding; GO:0003700,DNA-binding transcription factor activity; GO:0046983,protein dimerization activity; GO:0006355,regulation of transcription, DNA-templated; GO:0006351,transcription, DNA-templated	Helix-loop-helix DNA-binding domain
Cluster-15126.30065	bHLH	bHLH	7.12333	0	-8.82817	4.45883e-13	7.09943e-12	down	K22484 transcriptional regulator CBF1 | (RefSeq) transcription factor bHLH106 (A)	PREDICTED: transcription factor bHLH106 [Gossypium raimondii]	BH106_ARATH RecName: Full=Transcription factor bHLH106; AltName: Full=Basic helix-loop-helix protein 106; Short=AtbHLH106; Short=bHLH 106; AltName: Full=Transcription factor EN 56; AltName: Full=bHLH transcription factor bHLH106;	A0A1U8LBD8_GOSHI SubName: Full=transcription factor bHLH106 {ECO:0000313|RefSeq:XP_016711917.1};	Aryl-hydrocarbon receptor nuclear translocator	GO:0009941,chloroplast envelope; GO:0005634,nucleus; GO:0003677,DNA binding; GO:0003700,DNA-binding transcription factor activity; GO:0046983,protein dimerization activity; GO:0042538,hyperosmotic salinity response; GO:0006355,regulation of transcription, DNA-templated; GO:0006351,transcription, DNA-templated	Helix-loop-helix DNA-binding domain
Cluster-15126.232583	bHLH	bHLH	5.53	0	-8.6701	1.44982e-12	2.19591e-11	down	K13422 transcription factor MYC2 | (RefSeq) transcription factor bHLH14 (A)	Basic helix-loop-helix DNA-binding family protein [Theobroma cacao]	MYC2_ARATH RecName: Full=Transcription factor MYC2; Short=AtMYC2; AltName: Full=Basic helix-loop-helix protein 6; Short=AtbHLH6; Short=bHLH 6; AltName: Full=Protein JASMONATE INSENSITIVE 1; AltName: Full=R-homologous Arabidopsis protein 1; Short=RAP-1; AltName: Full=Transcription factor EN 38; AltName: Full=Z-box binding factor 1 protein; AltName: Full=bHLH transcription factor bHLH006; AltName: …	A0A061DS37_THECC SubName: Full=Basic helix-loop-helix DNA-binding family protein {ECO:0000313|EMBL:EOX95614.1};	--	GO:0005634,nucleus; GO:0003677,DNA binding; GO:0003700,DNA-binding transcription factor activity; GO:0046983,protein dimerization activity; GO:0043565,sequence-specific DNA binding; GO:0009738,abscisic acid-activated signaling pathway; GO:0009963,positive regulation of flavonoid biosynthetic process; GO:0045893,positive regulation of transcription, DNA-templated; GO:2000068,regulation of defense …	Helix-loop-helix DNA-binding domain
Cluster-15126.28588	bHLH	bHLH	10.15	0.0266667	-8.4922	1.49684e-12	2.26493e-11	down	K13422 transcription factor MYC2 | (RefSeq) transcription factor bHLH14 (A)	Basic helix-loop-helix DNA-binding family protein [Theobroma cacao]	BH014_ARATH RecName: Full=Transcription factor bHLH14; AltName: Full=Basic helix-loop-helix protein 14; Short=AtbHLH14; Short=bHLH 14; AltName: Full=Transcription factor EN 33; AltName: Full=bHLH transcription factor bHLH014;	A0A061DS37_THECC SubName: Full=Basic helix-loop-helix DNA-binding family protein {ECO:0000313|EMBL:EOX95614.1};	--	GO:0005737,cytoplasm; GO:0005634,nucleus; GO:0003677,DNA binding; GO:0003700,DNA-binding transcription factor activity; GO:0046983,protein dimerization activity; GO:0010629,negative regulation of gene expression; GO:0006355,regulation of transcription, DNA-templated; GO:0006351,transcription, DNA-templated	Helix-loop-helix DNA-binding domain
Cluster-15126.244667	bHLH	bHLH	2.67	0	-8.46788	9.07044e-12	1.26411e-10	down	K11253 histone H3 | (RefSeq) uncharacterized protein LOC18096237 (A)	transcription factor bHLH122-like isoform X1 [Durio zibethinus]	BH122_ARATH RecName: Full=Transcription factor bHLH122; AltName: Full=Basic helix-loop-helix protein 122; Short=AtbHLH122; Short=bHLH 122; AltName: Full=Transcription factor EN 70; AltName: Full=bHLH transcription factor bHLH122;	A0A1U8PI00_GOSHI SubName: Full=transcription factor bHLH122-like isoform X1 {ECO:0000313|RefSeq:XP_016750836.1, ECO:0000313|RefSeq:XP_016750837.1};	--	GO:0005634,nucleus; GO:0001046,core promoter sequence-specific DNA binding; GO:0003700,DNA-binding transcription factor activity; GO:0046983,protein dimerization activity; GO:0001228,DNA-binding transcription activator activity, RNA polymerase II-specific; GO:0042335,cuticle development; GO:0048573,photoperiodism, flowering; GO:0010119,regulation of stomatal movement; GO:0006355,regulation of tra…	Helix-loop-helix DNA-binding domain
Cluster-15126.21609	bHLH	bHLH	12.7767	0	-8.40228	8.58937e-12	1.19921e-10	down	K20558 transcription factor SPEECHLESS | (RefSeq) transcription factor SPEECHLESS (A)	transcription factor bHLH71-like isoform X2 [Durio zibethinus]	BH071_ARATH RecName: Full=Transcription factor bHLH71; AltName: Full=Basic helix-loop-helix protein 71; Short=AtbHLH71; Short=bHLH 71; AltName: Full=Transcription factor EN 17; AltName: Full=bHLH transcription factor bHLH071;	A0A1R3I422_COCAP SubName: Full=Uncharacterized protein {ECO:0000313|EMBL:OMO77318.1};	--	GO:0005634,nucleus; GO:0003677,DNA binding; GO:0003700,DNA-binding transcription factor activity; GO:0046983,protein dimerization activity; GO:0007275,multicellular organism development; GO:0006355,regulation of transcription, DNA-templated; GO:0006351,transcription, DNA-templated	Helix-loop-helix DNA-binding domain
Cluster-15126.209235	bHLH	bHLH	5.77667	0	-8.23579	2.16723e-11	2.90129e-10	down	K13422 transcription factor MYC2 | (RefSeq) transcription factor bHLH14 (A)	Basic helix-loop-helix DNA-binding family protein [Theobroma cacao]	MYC2_ARATH RecName: Full=Transcription factor MYC2; Short=AtMYC2; AltName: Full=Basic helix-loop-helix protein 6; Short=AtbHLH6; Short=bHLH 6; AltName: Full=Protein JASMONATE INSENSITIVE 1; AltName: Full=R-homologous Arabidopsis protein 1; Short=RAP-1; AltName: Full=Transcription factor EN 38; AltName: Full=Z-box binding factor 1 protein; AltName: Full=bHLH transcription factor bHLH006; AltName: …	A0A061DS37_THECC SubName: Full=Basic helix-loop-helix DNA-binding family protein {ECO:0000313|EMBL:EOX95614.1};	--	GO:0005634,nucleus; GO:0003677,DNA binding; GO:0003700,DNA-binding transcription factor activity; GO:0046983,protein dimerization activity; GO:0043565,sequence-specific DNA binding; GO:0009738,abscisic acid-activated signaling pathway; GO:0009963,positive regulation of flavonoid biosynthetic process; GO:0045893,positive regulation of transcription, DNA-templated; GO:2000068,regulation of defense …	Helix-loop-helix DNA-binding domain
Cluster-11566.0	bHLH	bHLH	6.16	0	-8.06501	1.14003e-10	1.40901e-09	down	--	PREDICTED: transcription factor bHLH36-like isoform X2 [Gossypium raimondii]	BH162_ARATH RecName: Full=Transcription factor bHLH162; AltName: Full=Basic helix-loop-helix protein 162; Short=AtbHLH162 {ECO:0000303|PubMed:14600211}; Short=bHLH 162; AltName: Full=bHLH transcription factor bHLH162;	A0A0D2TRC0_GOSRA SubName: Full=Uncharacterized protein {ECO:0000313|EMBL:KJB57541.1};	--	GO:0090575,RNA polymerase II transcription factor complex; GO:0003700,DNA-binding transcription factor activity; GO:0046983,protein dimerization activity; GO:0000977,RNA polymerase II regulatory region sequence-specific DNA binding; GO:0050832,defense response to fungus; GO:0006357,regulation of transcription by RNA polymerase II; GO:0006355,regulation of transcription, DNA-templated; GO:0006351,…	Helix-loop-helix DNA-binding domain
Cluster-15126.223521	bHLH	bHLH	4.01333	0	-8.03592	1.26962e-10	1.56205e-09	down	K22484 transcriptional regulator CBF1 | (RefSeq) transcription factor bHLH106 (A)	PREDICTED: transcription factor bHLH30-like [Gossypium raimondii]	BH030_ARATH RecName: Full=Transcription factor bHLH30; AltName: Full=Basic helix-loop-helix protein 30; Short=AtbHLH30; Short=bHLH 30; AltName: Full=Transcription factor EN 53; AltName: Full=bHLH transcription factor bHLH030;	A0A0D2QLE3_GOSRA SubName: Full=Uncharacterized protein {ECO:0000313|EMBL:KJB58857.1};	--	GO:0005634,nucleus; GO:0003677,DNA binding; GO:0003700,DNA-binding transcription factor activity; GO:0046983,protein dimerization activity; GO:0006355,regulation of transcription, DNA-templated; GO:0006351,transcription, DNA-templated	Helix-loop-helix DNA-binding domain
Cluster-8096.0	bHLH	bHLH	4.60667	0	-8.01719	9.26816e-11	1.1587e-09	down	K22484 transcriptional regulator CBF1 | (RefSeq) transcription factor bHLH106 (A)	PREDICTED: transcription factor bHLH106 [Gossypium raimondii]	BH106_ARATH RecName: Full=Transcription factor bHLH106; AltName: Full=Basic helix-loop-helix protein 106; Short=AtbHLH106; Short=bHLH 106; AltName: Full=Transcription factor EN 56; AltName: Full=bHLH transcription factor bHLH106;	A0A1U8LBD8_GOSHI SubName: Full=transcription factor bHLH106 {ECO:0000313|RefSeq:XP_016711917.1};	Aryl-hydrocarbon receptor nuclear translocator	GO:0009941,chloroplast envelope; GO:0005634,nucleus; GO:0003677,DNA binding; GO:0003700,DNA-binding transcription factor activity; GO:0046983,protein dimerization activity; GO:0042538,hyperosmotic salinity response; GO:0006355,regulation of transcription, DNA-templated; GO:0006351,transcription, DNA-templated	Helix-loop-helix DNA-binding domain
Cluster-15126.1009	bHLH	bHLH	1.86667	0	-7.71299	8.71189e-10	9.709e-09	down	K20558 transcription factor SPEECHLESS | (RefSeq) transcription factor SPEECHLESS-like (A)	PREDICTED: transcription factor SPEECHLESS-like [Gossypium hirsutum]	SPCH_ARATH RecName: Full=Transcription factor SPEECHLESS; AltName: Full=Basic helix-loop-helix protein 98; Short=AtbHLH98; Short=bHLH 98; AltName: Full=Transcription factor EN 19; AltName: Full=bHLH transcription factor bHLH098;	A0A1U8N103_GOSHI SubName: Full=transcription factor SPEECHLESS-like {ECO:0000313|RefSeq:XP_016731443.1};	--	GO:0005634,nucleus; GO:0003677,DNA binding; GO:0003700,DNA-binding transcription factor activity; GO:0046983,protein dimerization activity; GO:0006355,regulation of transcription, DNA-templated; GO:0010374,stomatal complex development; GO:0006351,transcription, DNA-templated	Helix-loop-helix DNA-binding domain
Cluster-15126.11815	bHLH	bHLH	4.00333	0	-7.67472	1.65505e-09	1.78663e-08	down	K22484 transcriptional regulator CBF1 | (RefSeq) transcription factor bHLH106-like (A)	PREDICTED: transcription factor bHLH30-like [Gossypium raimondii]	BH030_ARATH RecName: Full=Transcription factor bHLH30; AltName: Full=Basic helix-loop-helix protein 30; Short=AtbHLH30; Short=bHLH 30; AltName: Full=Transcription factor EN 53; AltName: Full=bHLH transcription factor bHLH030;	A0A0D2QLE3_GOSRA SubName: Full=Uncharacterized protein {ECO:0000313|EMBL:KJB58857.1};	--	GO:0005634,nucleus; GO:0003677,DNA binding; GO:0003700,DNA-binding transcription factor activity; GO:0046983,protein dimerization activity; GO:0006355,regulation of transcription, DNA-templated; GO:0006351,transcription, DNA-templated	Helix-loop-helix DNA-binding domain
Cluster-15126.83673	bHLH	bHLH	2.83	0.0166667	-7.49923	1.14341e-09	1.25652e-08	down	K13422 transcription factor MYC2 | (RefSeq) transcription factor MYC2-like (A)	Transcription factor GLABRA 3 -like protein [Gossypium arboreum]	GL3_ARATH RecName: Full=Transcription factor GLABRA 3; AltName: Full=Basic helix-loop-helix protein 1; Short=AtMYC6; Short=AtbHLH1; Short=bHLH 1; AltName: Full=Protein SHAPESHIFTER; AltName: Full=Transcription factor EN 31; AltName: Full=bHLH transcription factor bHLH001;	A0A0B0NQ03_GOSAR SubName: Full=Transcription factor GLABRA 3-like protein {ECO:0000313|EMBL:KHG13854.1};	--	GO:0005634,nucleus; GO:0003677,DNA binding; GO:0003700,DNA-binding transcription factor activity; GO:0046983,protein dimerization activity; GO:0001708,cell fate specification; GO:0009957,epidermal cell fate specification; GO:0009867,jasmonic acid mediated signaling pathway; GO:0007275,multicellular organism development; GO:0031542,positive regulation of anthocyanin biosynthetic process; GO:000635…	bHLH-MYC and R2R3-MYB transcription factors N-terminal
Cluster-15126.22318	bHLH	bHLH	2.81333	0	-7.34001	1.69113e-08	1.59654e-07	down	K20558 transcription factor SPEECHLESS | (RefSeq) transcription factor SPEECHLESS-like (A)	PREDICTED: transcription factor bHLH94-like [Gossypium raimondii]	BH094_ARATH RecName: Full=Transcription factor bHLH94; AltName: Full=Basic helix-loop-helix protein 94; Short=AtbHLH94; Short=bHLH 94; AltName: Full=Transcription factor EN 16; AltName: Full=bHLH transcription factor bHLH094;	A0A0D2RKK0_GOSRA SubName: Full=Uncharacterized protein {ECO:0000313|EMBL:KJB71217.1};	--	GO:0005634,nucleus; GO:0003677,DNA binding; GO:0003700,DNA-binding transcription factor activity; GO:0046983,protein dimerization activity; GO:0006355,regulation of transcription, DNA-templated; GO:0006351,transcription, DNA-templated	Helix-loop-helix DNA-binding domain
Cluster-15126.255875	bHLH	bHLH	5.65	0	-7.32479	1.54792e-08	1.46867e-07	down	K20558 transcription factor SPEECHLESS | (RefSeq) transcription factor SPEECHLESS (A)	PREDICTED: transcription factor bHLH94-like isoform X1 [Gossypium hirsutum]	BH094_ARATH RecName: Full=Transcription factor bHLH94; AltName: Full=Basic helix-loop-helix protein 94; Short=AtbHLH94; Short=bHLH 94; AltName: Full=Transcription factor EN 16; AltName: Full=bHLH transcription factor bHLH094;	A0A1U8MMV0_GOSHI SubName: Full=transcription factor bHLH94-like isoform X1 {ECO:0000313|RefSeq:XP_016728140.1};	--	GO:0005634,nucleus; GO:0003677,DNA binding; GO:0003700,DNA-binding transcription factor activity; GO:0046983,protein dimerization activity; GO:0006355,regulation of transcription, DNA-templated; GO:0006351,transcription, DNA-templated	Helix-loop-helix DNA-binding domain
Cluster-15126.61481	bHLH	bHLH	0.926667	0	-7.22502	2.48477e-06	1.6985e-05	down	K16190 glucuronokinase [EC:2.7.1.43] | (RefSeq) transcription factor ABORTED MICROSPORES-like (A)	PREDICTED: transcription factor ABORTED MICROSPORES-like isoform X1 [Gossypium hirsutum]	AMS_ARATH RecName: Full=Transcription factor ABORTED MICROSPORES; AltName: Full=Basic helix-loop-helix protein 21; Short=AtbHLH21; Short=bHLH 21; AltName: Full=Transcription factor EN 48; AltName: Full=bHLH transcription factor bHLH021;	A0A1U8LZF0_GOSHI SubName: Full=transcription factor ABORTED MICROSPORES-like isoform X1 {ECO:0000313|RefSeq:XP_016719941.1};	--	GO:0005634,nucleus; GO:0003682,chromatin binding; GO:0003700,DNA-binding transcription factor activity; GO:0046983,protein dimerization activity; GO:0000978,RNA polymerase II proximal promoter sequence-specific DNA binding; GO:0048657,anther wall tapetum cell differentiation; GO:0048658,anther wall tapetum development; GO:0009555,pollen development; GO:0006355,regulation of transcription, DNA-tem…	bHLH-MYC and R2R3-MYB transcription factors N-terminal
Cluster-15126.224323	bHLH	bHLH	1.14333	0	-7.10318	4.79172e-07	3.66241e-06	down	K16190 glucuronokinase [EC:2.7.1.43] | (RefSeq) transcription factor ABORTED MICROSPORES-like (A)	PREDICTED: transcription factor ABORTED MICROSPORES-like isoform X1 [Gossypium hirsutum]	AMS_ARATH RecName: Full=Transcription factor ABORTED MICROSPORES; AltName: Full=Basic helix-loop-helix protein 21; Short=AtbHLH21; Short=bHLH 21; AltName: Full=Transcription factor EN 48; AltName: Full=bHLH transcription factor bHLH021;	A0A1U8LZF0_GOSHI SubName: Full=transcription factor ABORTED MICROSPORES-like isoform X1 {ECO:0000313|RefSeq:XP_016719941.1};	--	GO:0005634,nucleus; GO:0003682,chromatin binding; GO:0003700,DNA-binding transcription factor activity; GO:0046983,protein dimerization activity; GO:0000978,RNA polymerase II proximal promoter sequence-specific DNA binding; GO:0048657,anther wall tapetum cell differentiation; GO:0048658,anther wall tapetum development; GO:0009555,pollen development; GO:0006355,regulation of transcription, DNA-tem…	bHLH-MYC and R2R3-MYB transcription factors N-terminal
Cluster-15126.82717	bHLH	bHLH	1.20667	0	-7.00877	8.95426e-07	6.56255e-06	down	K12126 phytochrome-interacting factor 3 | (RefSeq) uncharacterized protein LOC112286119 (A)	PREDICTED: transcription factor SPATULA-like isoform X1 [Gossypium hirsutum]	SPT_ARATH RecName: Full=Transcription factor SPATULA; AltName: Full=Basic helix-loop-helix protein 24; Short=AtbHLH24; Short=bHLH 24; AltName: Full=Transcription factor EN 99; AltName: Full=bHLH transcription factor bHLH024;	A0A1U8JBS2_GOSHI SubName: Full=transcription factor SPATULA-like isoform X1 {ECO:0000313|RefSeq:XP_016687762.1};	--	GO:0005634,nucleus; GO:0003677,DNA binding; GO:0003700,DNA-binding transcription factor activity; GO:0046983,protein dimerization activity; GO:0048440,carpel development; GO:0007623,circadian rhythm; GO:0010154,fruit development; GO:0010187,negative regulation of seed germination; GO:0009409,response to cold; GO:0010114,response to red light; GO:0006351,transcription, DNA-templated	Helix-loop-helix DNA-binding domain
Cluster-15126.63900	bHLH	bHLH	6.67667	0.05	-7.0076	6.14601e-16	1.26064e-14	down	K20558 transcription factor SPEECHLESS | (RefSeq) transcription factor SPEECHLESS (A)	PREDICTED: transcription factor bHLH96-like [Gossypium hirsutum]	BH096_ARATH RecName: Full=Transcription factor bHLH96; AltName: Full=Basic helix-loop-helix protein 96; Short=AtbHLH96; Short=bHLH 96; AltName: Full=Transcription factor EN 15; AltName: Full=bHLH transcription factor bHLH096;	A0A1U8J9X8_GOSHI SubName: Full=transcription factor bHLH96-like {ECO:0000313|RefSeq:XP_016687135.1};	--	GO:0005634,nucleus; GO:0003677,DNA binding; GO:0003700,DNA-binding transcription factor activity; GO:0046983,protein dimerization activity; GO:0006351,transcription, DNA-templated	Helix-loop-helix DNA-binding domain
Cluster-15126.53759	bHLH	bHLH	3.86333	0.0333333	-6.99276	6.03509e-15	1.1434e-13	down	K16190 glucuronokinase [EC:2.7.1.43] | (RefSeq) transcription factor ABORTED MICROSPORES-like (A)	PREDICTED: transcription factor ABORTED MICROSPORES-like isoform X1 [Gossypium hirsutum]	AMS_ARATH RecName: Full=Transcription factor ABORTED MICROSPORES; AltName: Full=Basic helix-loop-helix protein 21; Short=AtbHLH21; Short=bHLH 21; AltName: Full=Transcription factor EN 48; AltName: Full=bHLH transcription factor bHLH021;	A0A1U8LZF0_GOSHI SubName: Full=transcription factor ABORTED MICROSPORES-like isoform X1 {ECO:0000313|RefSeq:XP_016719941.1};	--	GO:0005634,nucleus; GO:0003682,chromatin binding; GO:0003700,DNA-binding transcription factor activity; GO:0046983,protein dimerization activity; GO:0000978,RNA polymerase II proximal promoter sequence-specific DNA binding; GO:0048657,anther wall tapetum cell differentiation; GO:0048658,anther wall tapetum development; GO:0009555,pollen development; GO:0006355,regulation of transcription, DNA-tem…	bHLH-MYC and R2R3-MYB transcription factors N-terminal
Cluster-15126.256034	bHLH	bHLH	2.53	0	-6.88246	6.47202e-07	4.85088e-06	down	K18878 BHLH transcription factor Upa20 | (RefSeq) Upa20; transcription factor bHLH137-like (A)	uncharacterized protein LOC111286732 isoform X3 [Durio zibethinus]	BH082_ARATH RecName: Full=Transcription factor bHLH82; AltName: Full=Basic helix-loop-helix protein 82; Short=AtbHLH82; Short=bHLH 82; AltName: Full=Transcription factor EN 96; AltName: Full=bHLH transcription factor bHLH082;	A0A061GSQ0_THECC SubName: Full=Transcription factor bHLH69, putative isoform 1 {ECO:0000313|EMBL:EOY30144.1};	--	GO:0005634,nucleus; GO:0001046,core promoter sequence-specific DNA binding; GO:0003700,DNA-binding transcription factor activity; GO:0046983,protein dimerization activity; GO:0001228,DNA-binding transcription activator activity, RNA polymerase II-specific; GO:0006355,regulation of transcription, DNA-templated; GO:0080147,root hair cell development; GO:0006366,transcription by RNA polymerase II	Helix-loop-helix DNA-binding domain
Cluster-15126.78816	bHLH	bHLH	41.9367	0.373333	-6.85461	2.62509e-64	3.45411e-62	down	K18878 BHLH transcription factor Upa20 | (RefSeq) Upa20; transcription factor bHLH137-like (A)	PREDICTED: transcription factor bHLH137-like [Gossypium arboreum]	BH137_ARATH RecName: Full=Transcription factor bHLH137; AltName: Full=Basic helix-loop-helix protein 137; Short=AtbHLH137; Short=bHLH 137; AltName: Full=Transcription factor EN 89; AltName: Full=bHLH transcription factor bHLH137;	A0A0B0N1M1_GOSAR SubName: Full=Transcription factor protein {ECO:0000313|EMBL:KHG05669.1};	--	GO:0005634,nucleus; GO:0003677,DNA binding; GO:0003700,DNA-binding transcription factor activity; GO:0046983,protein dimerization activity; GO:0009739,response to gibberellin; GO:0006351,transcription, DNA-templated	Helix-loop-helix DNA-binding domain
Cluster-15126.241049	bHLH	bHLH	1.38	0	-6.79707	1.85119e-05	0.000109183	down	K20558 transcription factor SPEECHLESS | (RefSeq) transcription factor SPEECHLESS-like (A)	transcription factor bHLH67-like [Herrania umbratica]	BH067_ARATH RecName: Full=Transcription factor bHLH67; AltName: Full=Basic helix-loop-helix protein 67; Short=AtbHLH67; Short=bHLH 67; AltName: Full=Transcription factor EN 11; AltName: Full=bHLH transcription factor bHLH067;	A0A1U8L892_GOSHI SubName: Full=transcription factor bHLH57-like isoform X2 {ECO:0000313|RefSeq:XP_016710817.1};	--	GO:0005634,nucleus; GO:0003677,DNA binding; GO:0003700,DNA-binding transcription factor activity; GO:0046983,protein dimerization activity; GO:0006355,regulation of transcription, DNA-templated; GO:0006351,transcription, DNA-templated	Helix-loop-helix DNA-binding domain
Cluster-15126.232582	bHLH	bHLH	1.56	0	-6.74971	1.85906e-06	1.29704e-05	down	K13422 transcription factor MYC2 | (RefSeq) transcription factor bHLH14 (A)	Basic helix-loop-helix DNA-binding family protein [Theobroma cacao]	MYC2_ARATH RecName: Full=Transcription factor MYC2; Short=AtMYC2; AltName: Full=Basic helix-loop-helix protein 6; Short=AtbHLH6; Short=bHLH 6; AltName: Full=Protein JASMONATE INSENSITIVE 1; AltName: Full=R-homologous Arabidopsis protein 1; Short=RAP-1; AltName: Full=Transcription factor EN 38; AltName: Full=Z-box binding factor 1 protein; AltName: Full=bHLH transcription factor bHLH006; AltName: …	A0A061DS37_THECC SubName: Full=Basic helix-loop-helix DNA-binding family protein {ECO:0000313|EMBL:EOX95614.1};	--	GO:0005634,nucleus; GO:0003677,DNA binding; GO:0003700,DNA-binding transcription factor activity; GO:0046983,protein dimerization activity; GO:0043565,sequence-specific DNA binding; GO:0009738,abscisic acid-activated signaling pathway; GO:0009963,positive regulation of flavonoid biosynthetic process; GO:0045893,positive regulation of transcription, DNA-templated; GO:2000068,regulation of defense …	Helix-loop-helix DNA-binding domain
Cluster-15126.68328	bHLH	bHLH	3.46333	0.03	-6.70211	3.882e-10	4.5132e-09	down	K13422 transcription factor MYC2 | (RefSeq) transcription factor MYC2 (A)	PREDICTED: transcription factor bHLH91-like [Gossypium hirsutum]	BH091_ARATH RecName: Full=Transcription factor bHLH91; AltName: Full=Basic helix-loop-helix protein 91; Short=AtbHLH91; Short=bHLH 91; AltName: Full=Transcription factor EN 25; AltName: Full=bHLH transcription factor bHLH091;	A0A1U8IZB5_GOSHI SubName: Full=transcription factor bHLH91-like {ECO:0000313|RefSeq:XP_016681703.1};	--	GO:0005634,nucleus; GO:0003677,DNA binding; GO:0003700,DNA-binding transcription factor activity; GO:0046983,protein dimerization activity; GO:0048658,anther wall tapetum development; GO:0052543,callose deposition in cell wall; GO:0009555,pollen development; GO:0006355,regulation of transcription, DNA-templated; GO:0006351,transcription, DNA-templated	Helix-loop-helix DNA-binding domain
Cluster-15126.269216	bHLH	bHLH	17.2667	0.15	-6.60473	2.60828e-08	2.40019e-07	down	K18878 BHLH transcription factor Upa20 | (RefSeq) Upa20; transcription factor bHLH137-like (A)	PREDICTED: transcription factor bHLH137-like [Gossypium arboreum]	BH137_ARATH RecName: Full=Transcription factor bHLH137; AltName: Full=Basic helix-loop-helix protein 137; Short=AtbHLH137; Short=bHLH 137; AltName: Full=Transcription factor EN 89; AltName: Full=bHLH transcription factor bHLH137;	A0A0B0N1M1_GOSAR SubName: Full=Transcription factor protein {ECO:0000313|EMBL:KHG05669.1};	--	GO:0005634,nucleus; GO:0003677,DNA binding; GO:0003700,DNA-binding transcription factor activity; GO:0046983,protein dimerization activity; GO:0009739,response to gibberellin; GO:0006351,transcription, DNA-templated	Helix-loop-helix DNA-binding domain
Cluster-15126.78817	bHLH	bHLH	8.56333	0.0833333	-6.51724	1.8332e-17	4.22938e-16	down	K18878 BHLH transcription factor Upa20 | (RefSeq) Upa20; transcription factor bHLH137-like (A)	PREDICTED: transcription factor bHLH137-like [Gossypium arboreum]	BH137_ARATH RecName: Full=Transcription factor bHLH137; AltName: Full=Basic helix-loop-helix protein 137; Short=AtbHLH137; Short=bHLH 137; AltName: Full=Transcription factor EN 89; AltName: Full=bHLH transcription factor bHLH137;	A0A0B0N1M1_GOSAR SubName: Full=Transcription factor protein {ECO:0000313|EMBL:KHG05669.1};	--	GO:0005634,nucleus; GO:0003677,DNA binding; GO:0003700,DNA-binding transcription factor activity; GO:0046983,protein dimerization activity; GO:0009739,response to gibberellin; GO:0006351,transcription, DNA-templated	Helix-loop-helix DNA-binding domain
Cluster-15126.9514	bHLH	bHLH	2.26333	0	-6.48811	6.16384e-05	0.000330333	down	K22484 transcriptional regulator CBF1 | (RefSeq) transcription factor bHLH106-like (A)	PREDICTED: transcription factor bHLH30-like [Gossypium raimondii]	BH030_ARATH RecName: Full=Transcription factor bHLH30; AltName: Full=Basic helix-loop-helix protein 30; Short=AtbHLH30; Short=bHLH 30; AltName: Full=Transcription factor EN 53; AltName: Full=bHLH transcription factor bHLH030;	A0A0D2QLE3_GOSRA SubName: Full=Uncharacterized protein {ECO:0000313|EMBL:KJB58857.1};	--	GO:0005634,nucleus; GO:0003677,DNA binding; GO:0003700,DNA-binding transcription factor activity; GO:0046983,protein dimerization activity; GO:0006355,regulation of transcription, DNA-templated; GO:0006351,transcription, DNA-templated	Helix-loop-helix DNA-binding domain
Cluster-10970.0	bHLH	bHLH	1.22	0.02	-6.24728	4.39594e-06	2.88115e-05	down	K20558 transcription factor SPEECHLESS | (RefSeq) transcription factor SPEECHLESS-like (A)	PREDICTED: transcription factor SPEECHLESS-like [Gossypium hirsutum]	SPCH_ARATH RecName: Full=Transcription factor SPEECHLESS; AltName: Full=Basic helix-loop-helix protein 98; Short=AtbHLH98; Short=bHLH 98; AltName: Full=Transcription factor EN 19; AltName: Full=bHLH transcription factor bHLH098;	A0A1U8N103_GOSHI SubName: Full=transcription factor SPEECHLESS-like {ECO:0000313|RefSeq:XP_016731443.1};	--	GO:0005634,nucleus; GO:0003677,DNA binding; GO:0003700,DNA-binding transcription factor activity; GO:0046983,protein dimerization activity; GO:0006355,regulation of transcription, DNA-templated; GO:0010374,stomatal complex development; GO:0006351,transcription, DNA-templated	Helix-loop-helix DNA-binding domain
Cluster-15126.204175	bHLH	bHLH	1.72333	0.02	-6.21259	2.4897e-06	1.7014e-05	down	K16190 glucuronokinase [EC:2.7.1.43] | (RefSeq) transcription factor ABORTED MICROSPORES-like (A)	PREDICTED: transcription factor bHLH93-like [Gossypium raimondii]	BH093_ARATH RecName: Full=Transcription factor bHLH93; AltName: Full=Basic helix-loop-helix protein 93; Short=AtbHLH93; Short=bHLH 93; AltName: Full=Transcription factor EN 47; AltName: Full=bHLH transcription factor bHLH093;	A0A0D2TTZ6_GOSRA SubName: Full=Uncharacterized protein {ECO:0000313|EMBL:KJB58786.1};	--	GO:0005634,nucleus; GO:0003677,DNA binding; GO:0003700,DNA-binding transcription factor activity; GO:0046983,protein dimerization activity; GO:0045487,gibberellin catabolic process; GO:0007275,multicellular organism development; GO:0010371,regulation of gibberellin biosynthetic process; GO:0006351,transcription, DNA-templated	Helix-loop-helix DNA-binding domain
Cluster-15126.70710	bHLH	bHLH	3.08	0.0666667	-6.04788	3.03527e-08	2.76798e-07	down	K20558 transcription factor SPEECHLESS | (RefSeq) transcription factor SPEECHLESS (A)	PREDICTED: transcription factor bHLH96-like [Gossypium hirsutum]	BH096_ARATH RecName: Full=Transcription factor bHLH96; AltName: Full=Basic helix-loop-helix protein 96; Short=AtbHLH96; Short=bHLH 96; AltName: Full=Transcription factor EN 15; AltName: Full=bHLH transcription factor bHLH096;	A0A1U8J9X8_GOSHI SubName: Full=transcription factor bHLH96-like {ECO:0000313|RefSeq:XP_016687135.1};	--	GO:0005634,nucleus; GO:0003677,DNA binding; GO:0003700,DNA-binding transcription factor activity; GO:0046983,protein dimerization activity; GO:0006351,transcription, DNA-templated	Helix-loop-helix DNA-binding domain
Cluster-15126.85688	bHLH	bHLH	10.5267	0.223333	-5.5354	0.00128681	0.00522705	down	K16190 glucuronokinase [EC:2.7.1.43] | (RefSeq) transcription factor ABORTED MICROSPORES-like (A)	transcription factor bHLH93-like [Herrania umbratica]	BH093_ARATH RecName: Full=Transcription factor bHLH93; AltName: Full=Basic helix-loop-helix protein 93; Short=AtbHLH93; Short=bHLH 93; AltName: Full=Transcription factor EN 47; AltName: Full=bHLH transcription factor bHLH093;	A0A061FF70_THECC SubName: Full=Beta HLH protein 93 {ECO:0000313|EMBL:EOY15558.1};	--	GO:0005634,nucleus; GO:0003677,DNA binding; GO:0003700,DNA-binding transcription factor activity; GO:0046983,protein dimerization activity; GO:0045487,gibberellin catabolic process; GO:0007275,multicellular organism development; GO:0010371,regulation of gibberellin biosynthetic process; GO:0006351,transcription, DNA-templated	Helix-loop-helix DNA-binding domain
Cluster-15126.206378	bHLH	bHLH	2.96333	0.07	-5.39241	0.000386746	0.00176635	down	K16190 glucuronokinase [EC:2.7.1.43] | (RefSeq) transcription factor ABORTED MICROSPORES-like (A)	PREDICTED: transcription factor ABORTED MICROSPORES-like isoform X1 [Gossypium hirsutum]	AMS_ARATH RecName: Full=Transcription factor ABORTED MICROSPORES; AltName: Full=Basic helix-loop-helix protein 21; Short=AtbHLH21; Short=bHLH 21; AltName: Full=Transcription factor EN 48; AltName: Full=bHLH transcription factor bHLH021;	A0A1U8LZF0_GOSHI SubName: Full=transcription factor ABORTED MICROSPORES-like isoform X1 {ECO:0000313|RefSeq:XP_016719941.1};	--	GO:0005634,nucleus; GO:0003682,chromatin binding; GO:0003700,DNA-binding transcription factor activity; GO:0046983,protein dimerization activity; GO:0000978,RNA polymerase II proximal promoter sequence-specific DNA binding; GO:0048657,anther wall tapetum cell differentiation; GO:0048658,anther wall tapetum development; GO:0009555,pollen development; GO:0006355,regulation of transcription, DNA-tem…	bHLH-MYC and R2R3-MYB transcription factors N-terminal
Cluster-15126.247952	bHLH	bHLH	2.78333	0.0666667	-5.3714	3.9235e-08	3.51952e-07	down	K20558 transcription factor SPEECHLESS | (RefSeq) transcription factor SPEECHLESS-like (A)	transcription factor bHLH67-like [Herrania umbratica]	BH067_ARATH RecName: Full=Transcription factor bHLH67; AltName: Full=Basic helix-loop-helix protein 67; Short=AtbHLH67; Short=bHLH 67; AltName: Full=Transcription factor EN 11; AltName: Full=bHLH transcription factor bHLH067;	A0A1U8L892_GOSHI SubName: Full=transcription factor bHLH57-like isoform X2 {ECO:0000313|RefSeq:XP_016710817.1};	--	GO:0005634,nucleus; GO:0003677,DNA binding; GO:0003700,DNA-binding transcription factor activity; GO:0046983,protein dimerization activity; GO:0006355,regulation of transcription, DNA-templated; GO:0006351,transcription, DNA-templated	Helix-loop-helix DNA-binding domain
Cluster-15126.221594	bHLH	bHLH	30.2533	0.766667	-5.29792	5.06258e-10	5.80289e-09	down	K16190 glucuronokinase [EC:2.7.1.43] | (RefSeq) transcription factor ABORTED MICROSPORES-like (A)	transcription factor bHLH93-like [Herrania umbratica]	BH093_ARATH RecName: Full=Transcription factor bHLH93; AltName: Full=Basic helix-loop-helix protein 93; Short=AtbHLH93; Short=bHLH 93; AltName: Full=Transcription factor EN 47; AltName: Full=bHLH transcription factor bHLH093;	A0A061FF70_THECC SubName: Full=Beta HLH protein 93 {ECO:0000313|EMBL:EOY15558.1};	--	GO:0005634,nucleus; GO:0003677,DNA binding; GO:0003700,DNA-binding transcription factor activity; GO:0046983,protein dimerization activity; GO:0045487,gibberellin catabolic process; GO:0007275,multicellular organism development; GO:0010371,regulation of gibberellin biosynthetic process; GO:0006351,transcription, DNA-templated	Helix-loop-helix DNA-binding domain
Cluster-15126.222037	bHLH	bHLH	2.15667	0.06	-5.12903	8.83119e-08	7.53408e-07	down	K20558 transcription factor SPEECHLESS | (RefSeq) basic helix loop helix (BHLH) DNA-binding family protein (A)	transcription factor bHLH67-like [Herrania umbratica]	BH067_ARATH RecName: Full=Transcription factor bHLH67; AltName: Full=Basic helix-loop-helix protein 67; Short=AtbHLH67; Short=bHLH 67; AltName: Full=Transcription factor EN 11; AltName: Full=bHLH transcription factor bHLH067;	A0A1U8L892_GOSHI SubName: Full=transcription factor bHLH57-like isoform X2 {ECO:0000313|RefSeq:XP_016710817.1};	--	GO:0005634,nucleus; GO:0003677,DNA binding; GO:0003700,DNA-binding transcription factor activity; GO:0046983,protein dimerization activity; GO:0006355,regulation of transcription, DNA-templated; GO:0006351,transcription, DNA-templated	Helix-loop-helix DNA-binding domain
Cluster-15126.109826	bHLH	bHLH	2.52333	0.0766667	-5.05682	8.45933e-09	8.31565e-08	down	K18878 BHLH transcription factor Upa20 | (RefSeq) Upa20; transcription factor bHLH137-like (A)	PREDICTED: transcription factor bHLH137-like [Gossypium hirsutum]	BH137_ARATH RecName: Full=Transcription factor bHLH137; AltName: Full=Basic helix-loop-helix protein 137; Short=AtbHLH137; Short=bHLH 137; AltName: Full=Transcription factor EN 89; AltName: Full=bHLH transcription factor bHLH137;	A0A1U8NEU7_GOSHI SubName: Full=transcription factor bHLH137-like {ECO:0000313|RefSeq:XP_016736493.1};	--	GO:0005634,nucleus; GO:0003677,DNA binding; GO:0003700,DNA-binding transcription factor activity; GO:0046983,protein dimerization activity; GO:0009739,response to gibberellin; GO:0006351,transcription, DNA-templated	Helix-loop-helix DNA-binding domain
Cluster-15126.99001	bHLH	bHLH	1.95667	0.06	-4.9026	1.45252e-09	1.57811e-08	down	K16190 glucuronokinase [EC:2.7.1.43] | (RefSeq) transcription factor ABORTED MICROSPORES-like (A)	PREDICTED: transcription factor ABORTED MICROSPORES-like isoform X1 [Gossypium hirsutum]	AMS_ARATH RecName: Full=Transcription factor ABORTED MICROSPORES; AltName: Full=Basic helix-loop-helix protein 21; Short=AtbHLH21; Short=bHLH 21; AltName: Full=Transcription factor EN 48; AltName: Full=bHLH transcription factor bHLH021;	A0A1U8LZF0_GOSHI SubName: Full=transcription factor ABORTED MICROSPORES-like isoform X1 {ECO:0000313|RefSeq:XP_016719941.1};	--	GO:0005634,nucleus; GO:0003682,chromatin binding; GO:0003700,DNA-binding transcription factor activity; GO:0046983,protein dimerization activity; GO:0000978,RNA polymerase II proximal promoter sequence-specific DNA binding; GO:0048657,anther wall tapetum cell differentiation; GO:0048658,anther wall tapetum development; GO:0009555,pollen development; GO:0006355,regulation of transcription, DNA-tem…	bHLH-MYC and R2R3-MYB transcription factors N-terminal
Cluster-15126.267252	bHLH	bHLH	2.42	0.0733333	-4.85711	2.473e-10	2.94123e-09	down	K13422 transcription factor MYC2 | (RefSeq) transcription factor MYC2 (A)	PREDICTED: transcription factor bHLH91-like [Gossypium raimondii]	BH091_ARATH RecName: Full=Transcription factor bHLH91; AltName: Full=Basic helix-loop-helix protein 91; Short=AtbHLH91; Short=bHLH 91; AltName: Full=Transcription factor EN 25; AltName: Full=bHLH transcription factor bHLH091;	A0A0D2UHE6_GOSRA SubName: Full=Uncharacterized protein {ECO:0000313|EMBL:KJB67466.1};	--	GO:0005634,nucleus; GO:0003677,DNA binding; GO:0003700,DNA-binding transcription factor activity; GO:0046983,protein dimerization activity; GO:0048658,anther wall tapetum development; GO:0052543,callose deposition in cell wall; GO:0009555,pollen development; GO:0006355,regulation of transcription, DNA-templated; GO:0006351,transcription, DNA-templated	Protein of unknown function (DUF3084)
Cluster-15126.70711	bHLH	bHLH	5.76333	0.206667	-4.77523	3.01289e-12	4.40384e-11	down	K20558 transcription factor SPEECHLESS | (RefSeq) transcription factor SPEECHLESS (A)	PREDICTED: transcription factor bHLH96-like [Gossypium arboreum]	BH094_ARATH RecName: Full=Transcription factor bHLH94; AltName: Full=Basic helix-loop-helix protein 94; Short=AtbHLH94; Short=bHLH 94; AltName: Full=Transcription factor EN 16; AltName: Full=bHLH transcription factor bHLH094;	A0A0B0NBR4_GOSAR SubName: Full=Transcription factor bHLH96-like protein {ECO:0000313|EMBL:KHG10117.1};	--	GO:0005634,nucleus; GO:0003677,DNA binding; GO:0003700,DNA-binding transcription factor activity; GO:0046983,protein dimerization activity; GO:0006355,regulation of transcription, DNA-templated; GO:0006351,transcription, DNA-templated	Helix-loop-helix DNA-binding domain
Cluster-15126.274980	bHLH	bHLH	2.37667	0.0933333	-4.74816	2.77722e-06	1.88281e-05	down	--	--	BH030_ARATH RecName: Full=Transcription factor bHLH30; AltName: Full=Basic helix-loop-helix protein 30; Short=AtbHLH30; Short=bHLH 30; AltName: Full=Transcription factor EN 53; AltName: Full=bHLH transcription factor bHLH030;	--	--	GO:0005634,nucleus; GO:0003677,DNA binding; GO:0003700,DNA-binding transcription factor activity; GO:0046983,protein dimerization activity; GO:0006355,regulation of transcription, DNA-templated; GO:0006351,transcription, DNA-templated	--
Cluster-15126.128753	bHLH	bHLH	3.61333	0.133333	-4.70598	1.18714e-09	1.30228e-08	down	K13422 transcription factor MYC2 | (RefSeq) transcription factor MYC3-like isoform X1 (A)	PREDICTED: transcription factor bHLH35-like [Gossypium raimondii]	BH035_ARATH RecName: Full=Transcription factor bHLH35; AltName: Full=Basic helix-loop-helix protein 35; Short=AtbHLH35; Short=bHLH 35; AltName: Full=Transcription factor EN 41; AltName: Full=bHLH transcription factor bHLH035;	A0A0D2SJE4_GOSRA SubName: Full=Uncharacterized protein {ECO:0000313|EMBL:KJB83352.1};	--	GO:0005634,nucleus; GO:0003677,DNA binding; GO:0046983,protein dimerization activity; GO:0006355,regulation of transcription, DNA-templated; GO:0006351,transcription, DNA-templated	Helix-loop-helix DNA-binding domain
Cluster-15126.70714	bHLH	bHLH	2.23333	0.0733333	-4.58846	9.56432e-07	6.9801e-06	down	K20558 transcription factor SPEECHLESS | (RefSeq) transcription factor SPEECHLESS (A)	PREDICTED: transcription factor bHLH96-like [Gossypium hirsutum]	BH096_ARATH RecName: Full=Transcription factor bHLH96; AltName: Full=Basic helix-loop-helix protein 96; Short=AtbHLH96; Short=bHLH 96; AltName: Full=Transcription factor EN 15; AltName: Full=bHLH transcription factor bHLH096;	A0A1U8J9X8_GOSHI SubName: Full=transcription factor bHLH96-like {ECO:0000313|RefSeq:XP_016687135.1};	--	GO:0005634,nucleus; GO:0003677,DNA binding; GO:0003700,DNA-binding transcription factor activity; GO:0046983,protein dimerization activity; GO:0006351,transcription, DNA-templated	Helix-loop-helix DNA-binding domain
Cluster-15126.236784	bHLH	bHLH	5.51333	0.236667	-4.54314	1.73842e-28	7.38055e-27	down	K13422 transcription factor MYC2 | (RefSeq) transcription factor MYC2-like (A)	Transcription factor GLABRA 3 -like protein [Gossypium arboreum]	GL3_ARATH RecName: Full=Transcription factor GLABRA 3; AltName: Full=Basic helix-loop-helix protein 1; Short=AtMYC6; Short=AtbHLH1; Short=bHLH 1; AltName: Full=Protein SHAPESHIFTER; AltName: Full=Transcription factor EN 31; AltName: Full=bHLH transcription factor bHLH001;	A0A0B0NQ03_GOSAR SubName: Full=Transcription factor GLABRA 3-like protein {ECO:0000313|EMBL:KHG13854.1};	--	GO:0005634,nucleus; GO:0003677,DNA binding; GO:0003700,DNA-binding transcription factor activity; GO:0046983,protein dimerization activity; GO:0001708,cell fate specification; GO:0009957,epidermal cell fate specification; GO:0009867,jasmonic acid mediated signaling pathway; GO:0007275,multicellular organism development; GO:0031542,positive regulation of anthocyanin biosynthetic process; GO:000635…	bHLH-MYC and R2R3-MYB transcription factors N-terminal
Cluster-15126.12089	bHLH	bHLH	3.07333	0.143333	-4.42935	1.14618e-07	9.62346e-07	down	K22484 transcriptional regulator CBF1 | (RefSeq) transcription factor bHLH106 (A)	PREDICTED: transcription factor bHLH106 [Gossypium raimondii]	BH106_ARATH RecName: Full=Transcription factor bHLH106; AltName: Full=Basic helix-loop-helix protein 106; Short=AtbHLH106; Short=bHLH 106; AltName: Full=Transcription factor EN 56; AltName: Full=bHLH transcription factor bHLH106;	A0A1U8LBD8_GOSHI SubName: Full=transcription factor bHLH106 {ECO:0000313|RefSeq:XP_016711917.1};	Aryl-hydrocarbon receptor nuclear translocator	GO:0009941,chloroplast envelope; GO:0005634,nucleus; GO:0003677,DNA binding; GO:0003700,DNA-binding transcription factor activity; GO:0046983,protein dimerization activity; GO:0042538,hyperosmotic salinity response; GO:0006355,regulation of transcription, DNA-templated; GO:0006351,transcription, DNA-templated	Helix-loop-helix DNA-binding domain
Cluster-15126.144854	bHLH	bHLH	3.48	0.186667	-4.28993	4.27843e-08	3.81728e-07	down	K13422 transcription factor MYC2 | (RefSeq) transcription factor bHLH14 (A)	PREDICTED: transcription factor bHLH14 [Theobroma cacao]	BH014_ARATH RecName: Full=Transcription factor bHLH14; AltName: Full=Basic helix-loop-helix protein 14; Short=AtbHLH14; Short=bHLH 14; AltName: Full=Transcription factor EN 33; AltName: Full=bHLH transcription factor bHLH014;	A0A061DS37_THECC SubName: Full=Basic helix-loop-helix DNA-binding family protein {ECO:0000313|EMBL:EOX95614.1};	--	GO:0005737,cytoplasm; GO:0005634,nucleus; GO:0003677,DNA binding; GO:0003700,DNA-binding transcription factor activity; GO:0046983,protein dimerization activity; GO:0010629,negative regulation of gene expression; GO:0006355,regulation of transcription, DNA-templated; GO:0006351,transcription, DNA-templated	bHLH-MYC and R2R3-MYB transcription factors N-terminal
Cluster-15126.45398	bHLH	bHLH	2.66667	0.14	-4.23027	1.96339e-11	2.63915e-10	down	K13422 transcription factor MYC2 | (RefSeq) transcription factor bHLH14-like (A)	PREDICTED: transcription factor bHLH14-like [Gossypium raimondii]	MYC2_ARATH RecName: Full=Transcription factor MYC2; Short=AtMYC2; AltName: Full=Basic helix-loop-helix protein 6; Short=AtbHLH6; Short=bHLH 6; AltName: Full=Protein JASMONATE INSENSITIVE 1; AltName: Full=R-homologous Arabidopsis protein 1; Short=RAP-1; AltName: Full=Transcription factor EN 38; AltName: Full=Z-box binding factor 1 protein; AltName: Full=bHLH transcription factor bHLH006; AltName: …	A0A1U8K594_GOSHI SubName: Full=transcription factor MYC2-like {ECO:0000313|RefSeq:XP_016695799.1};	--	GO:0005634,nucleus; GO:0003677,DNA binding; GO:0003700,DNA-binding transcription factor activity; GO:0046983,protein dimerization activity; GO:0043565,sequence-specific DNA binding; GO:0009738,abscisic acid-activated signaling pathway; GO:0009963,positive regulation of flavonoid biosynthetic process; GO:0045893,positive regulation of transcription, DNA-templated; GO:2000068,regulation of defense …	Herpesvirus UL25 family
Cluster-15126.275970	bHLH	bHLH	4.99	0.296667	-4.02015	9.22926e-07	6.75337e-06	down	K22484 transcriptional regulator CBF1 | (RefSeq) transcription factor bHLH106 (A)	transcription factor bHLH106 [Durio zibethinus]	BH106_ARATH RecName: Full=Transcription factor bHLH106; AltName: Full=Basic helix-loop-helix protein 106; Short=AtbHLH106; Short=bHLH 106; AltName: Full=Transcription factor EN 56; AltName: Full=bHLH transcription factor bHLH106;	A0A061F2R4_THECC SubName: Full=Basic helix-loop-helix DNA-binding superfamily protein {ECO:0000313|EMBL:EOY08809.1};	Aryl-hydrocarbon receptor nuclear translocator	GO:0009941,chloroplast envelope; GO:0005634,nucleus; GO:0003677,DNA binding; GO:0003700,DNA-binding transcription factor activity; GO:0046983,protein dimerization activity; GO:0042538,hyperosmotic salinity response; GO:0006355,regulation of transcription, DNA-templated; GO:0006351,transcription, DNA-templated	Helix-loop-helix DNA-binding domain
Cluster-15126.89159	bHLH	bHLH	0.79	0.0533333	-3.92115	0.000386303	0.00176452	down	--	PREDICTED: transcription factor BIM1 [Gossypium arboreum]	BIM1_ARATH RecName: Full=Transcription factor BIM1; AltName: Full=BES1-interacting Myc-like protein 1; AltName: Full=Basic helix-loop-helix protein 46; Short=AtbHLH46; Short=bHLH 46; AltName: Full=Transcription factor EN 126; AltName: Full=bHLH transcription factor bHLH046;	A0A1U8K4U7_GOSHI SubName: Full=transcription factor BIM1-like {ECO:0000313|RefSeq:XP_016695639.1};	--	GO:0005634,nucleus; GO:0003677,DNA binding; GO:0046983,protein dimerization activity; GO:0006355,regulation of transcription, DNA-templated; GO:0006351,transcription, DNA-templated	Helix-loop-helix DNA-binding domain
Cluster-15126.252986	bHLH	bHLH	1.85	0.133333	-3.91881	0.00028106	0.00131934	down	K13422 transcription factor MYC2 | (RefSeq) transcription factor MYC2 (A)	PREDICTED: transcription factor bHLH35-like [Gossypium raimondii]	BH035_ARATH RecName: Full=Transcription factor bHLH35; AltName: Full=Basic helix-loop-helix protein 35; Short=AtbHLH35; Short=bHLH 35; AltName: Full=Transcription factor EN 41; AltName: Full=bHLH transcription factor bHLH035;	A0A0D2SJE4_GOSRA SubName: Full=Uncharacterized protein {ECO:0000313|EMBL:KJB83352.1};	--	GO:0005634,nucleus; GO:0003677,DNA binding; GO:0046983,protein dimerization activity; GO:0006355,regulation of transcription, DNA-templated; GO:0006351,transcription, DNA-templated	Helix-loop-helix DNA-binding domain
Cluster-15126.47494	bHLH	bHLH	4.93	0.343333	-3.78599	0.00119961	0.00490919	down	K18878 BHLH transcription factor Upa20 | (RefSeq) Upa20; transcription factor bHLH137-like (A)	PREDICTED: transcription factor bHLH81-like isoform X1 [Gossypium hirsutum]	BH081_ARATH RecName: Full=Transcription factor bHLH81; AltName: Full=Basic helix-loop-helix protein 81; Short=AtbHLH81; Short=bHLH 81; AltName: Full=Transcription factor EN 72; AltName: Full=bHLH transcription factor bHLH081;	A0A0B0NRZ3_GOSAR SubName: Full=Transcription factor bHLH80-like protein {ECO:0000313|EMBL:KHG15625.1};	--	GO:0005634,nucleus; GO:0001046,core promoter sequence-specific DNA binding; GO:0003700,DNA-binding transcription factor activity; GO:0046983,protein dimerization activity; GO:0001228,DNA-binding transcription activator activity, RNA polymerase II-specific; GO:0006355,regulation of transcription, DNA-templated; GO:0006366,transcription by RNA polymerase II	Helix-loop-helix DNA-binding domain
[truncated: 777 more rows]
